# Supplementary material for: Hierarchically encapsulating enzymes with multi-shelled metal-organic frameworks for tandem biocatalytic reactions
Source: Nat Commun. 2022 Jan 13;13:305. doi: 10.1038/s41467-022-27983-9 (PMC8758787; doi:10.1038/s41467-022-27983-9)
Supplement: Supplementary file 2 — Source Data [file 41467_2022_27983_MOESM2_ESM.xlsx]

## Sheet: Figure 1c
ZIF-8		Gox@ZIF-8@HRP@ZIF-8
2-Theta (degree)	Intensity (a.u.)	2-Theta (degree)	Intensity (a.u.)
5	471.25	5	2944.44
5.02	457.917	5.02	2973.21
5.04	450.417	5.04	3005.36
5.06	462.917	5.06	3040.87
5.08	450	5.08	3077.38
5.1	457.083	5.1	3147.62
5.12	465	5.12	3175.79
5.14	469.167	5.14	3159.52
5.16	466.25	5.16	3096.83
5.18	465.417	5.18	3063.49
5.2	465.833	5.2	3000
5.22	483.75	5.22	2955.16
5.24	474.167	5.24	2986.11
5.26	452.5	5.26	2977.38
5.28	448.333	5.28	3033.33
5.3	490.417	5.3	3065.48
5.32	482.083	5.32	3136.11
5.34	467.083	5.34	3185.32
5.36	462.917	5.36	3293.65
5.38	452.083	5.38	3259.13
5.4	488.75	5.4	3169.05
5.42	458.333	5.42	3040.48
5.44	470.833	5.44	3007.94
5.46	427.917	5.46	2954.37
5.48	482.917	5.48	3005.95
5.5	485.833	5.5	2969.84
5.52	477.5	5.52	2946.03
5.54	480	5.54	2919.05
5.56	456.667	5.56	2990.87
5.58	479.167	5.58	3053.57
5.6	468.75	5.6	3163.1
5.62	475.417	5.62	3219.05
5.64	458.333	5.64	3203.57
5.66	470	5.66	3128.57
5.68	454.583	5.68	3090.87
5.7	472.917	5.7	3050.79
5.72	462.5	5.72	3071.03
5.74	458.333	5.74	3077.78
5.76	472.917	5.76	3060.71
5.78	472.083	5.78	3053.97
5.8	468.333	5.8	3029.76
5.82	494.167	5.82	3010.71
5.84	482.917	5.84	3081.75
5.86	473.333	5.86	3132.14
5.88	476.667	5.88	3144.44
5.9	470.833	5.9	3141.67
5.92	479.167	5.92	3080.16
5.94	442.917	5.94	2978.97
5.96	471.25	5.96	3002.78
5.98	482.917	5.98	3128.57
6	462.5	6	3137.3
6.02	443.333	6.02	3113.1
6.04	462.083	6.04	3171.83
6.06	443.75	6.06	3189.68
6.08	462.083	6.08	3216.27
6.1	474.167	6.1	3259.92
6.12	465.417	6.12	3154.37
6.14	457.083	6.14	3007.14
6.16	462.917	6.16	3030.95
6.18	462.917	6.18	3045.63
6.2	484.167	6.2	3017.46
6.22	458.75	6.22	3036.11
6.24	449.167	6.24	3096.03
6.26	474.167	6.26	3094.44
6.28	469.167	6.28	3195.63
6.3	471.25	6.3	3184.52
6.32	475	6.32	3169.84
6.34	478.333	6.34	3148.81
6.36	475	6.36	3125.79
6.38	471.25	6.38	3090.08
6.4	458.75	6.4	3109.52
6.42	476.667	6.42	3115.48
6.44	465.833	6.44	3139.68
6.46	453.75	6.46	3139.68
6.48	467.083	6.48	3177.38
6.5	465	6.5	3203.97
6.52	457.5	6.52	3220.24
6.54	466.667	6.54	3255.95
6.56	477.917	6.56	3165.87
6.58	469.167	6.58	3108.73
6.6	477.083	6.6	3113.1
6.62	485.833	6.62	3221.83
6.64	494.583	6.64	3305.95
6.66	471.667	6.66	3508.73
6.68	466.667	6.68	3583.33
6.7	465.833	6.7	3634.92
6.72	473.333	6.72	3584.52
6.74	465.417	6.74	3710.71
6.76	465.833	6.76	3682.54
6.78	457.917	6.78	3785.32
6.8	465	6.8	3889.68
6.82	463.333	6.82	3973.81
6.84	465	6.84	4140.48
6.86	481.25	6.86	4400.79
6.88	479.583	6.88	4590.08
6.9	480	6.9	4834.92
6.92	477.917	6.92	5086.11
6.94	469.583	6.94	5435.71
6.96	487.917	6.96	5804.37
6.98	508.75	6.98	6285.71
7	550.417	7	6760.32
7.02	552.083	7.02	7496.83
7.04	593.333	7.04	8379.76
7.06	586.667	7.06	9807.14
7.08	682.5	7.08	11252.4
7.1	770.417	7.1	12746.4
7.12	866.25	7.12	13999.2
7.14	948.75	7.14	15125.4
7.16	1025.83	7.16	15639.3
7.18	1127.08	7.18	16023.8
7.2	1332.5	7.2	15861.5
7.22	1613.75	7.22	15329.8
7.24	1954.58	7.24	14400.4
7.26	2620	7.26	13214.7
7.28	3467.92	7.28	11611.1
7.3	4778.33	7.3	10112.3
7.32	6777.5	7.32	8671.03
7.34	8826.25	7.34	7688.1
7.36	10415.4	7.36	6915.08
7.38	9387.92	7.38	6321.03
7.4	5989.58	7.4	5847.62
7.42	3190.83	7.42	5430.95
7.44	1842.5	7.44	5050.79
7.46	1220.83	7.46	4798.41
7.48	977.917	7.48	4596.03
7.5	815	7.5	4413.1
7.52	740.417	7.52	4293.65
7.54	705.833	7.54	4082.14
7.56	677.5	7.56	3918.25
7.58	628.75	7.58	3847.22
7.6	590.833	7.6	3786.11
7.62	587.5	7.62	3813.49
7.64	580.833	7.64	3867.46
7.66	585.833	7.66	3876.59
7.68	568.75	7.68	3778.57
7.7	538.333	7.7	3776.59
7.72	575	7.72	3603.57
7.74	539.583	7.74	3538.89
7.76	562.5	7.76	3485.71
7.78	537.5	7.78	3400
7.8	532.917	7.8	3278.97
7.82	561.25	7.82	3268.65
7.84	515.833	7.84	3203.17
7.86	531.25	7.86	3230.56
7.88	529.167	7.88	3270.63
7.9	515	7.9	3170.24
7.92	520.417	7.92	3169.84
7.94	507.5	7.94	3308.33
7.96	518.75	7.96	3324.6
7.98	536.25	7.98	3188.1
8	507.5	8	3139.29
8.02	528.75	8.02	2953.97
8.04	518.75	8.04	2965.48
8.06	486.25	8.06	3132.54
8.08	494.583	8.08	3136.9
8.1	486.25	8.1	2938.89
8.12	477.5	8.12	2914.68
8.14	488.75	8.14	2902.38
8.16	486.25	8.16	2996.03
8.18	469.583	8.18	3082.54
8.2	451.25	8.2	3069.44
8.22	466.667	8.22	3055.16
8.24	477.5	8.24	3078.57
8.26	469.167	8.26	3132.94
8.28	454.167	8.28	3085.32
8.3	491.667	8.3	2960.32
8.32	457.917	8.32	2862.7
8.34	493.75	8.34	2838.89
8.36	470	8.36	2772.22
8.38	472.083	8.38	2823.02
8.4	457.083	8.4	2764.68
8.42	430.833	8.42	2810.32
8.44	467.083	8.44	2881.35
8.46	465.833	8.46	2895.24
8.48	447.083	8.48	2834.13
8.5	460	8.5	2850
8.52	445	8.52	2792.46
8.54	445.417	8.54	2785.71
8.56	453.333	8.56	2752.38
8.58	454.167	8.58	2766.27
8.6	438.75	8.6	2741.67
8.62	438.333	8.62	2851.98
8.64	459.167	8.64	2837.3
8.66	436.25	8.66	2861.9
8.68	422.083	8.68	2765.87
8.7	460	8.7	2777.78
8.72	419.583	8.72	2738.49
8.74	446.667	8.74	2847.22
8.76	460	8.76	2852.78
8.78	455.417	8.78	2917.06
8.8	414.167	8.8	2823.02
8.82	426.667	8.82	2837.3
8.84	427.5	8.84	2840.48
8.86	428.75	8.86	2808.73
8.88	424.583	8.88	2707.94
8.9	452.5	8.9	2719.84
8.92	415.833	8.92	2690.48
8.94	413.333	8.94	2719.84
8.96	411.667	8.96	2793.65
8.98	429.167	8.98	2656.75
9	407.083	9	2557.54
9.02	432.5	9.02	2640.08
9.04	425	9.04	2641.27
9.06	415.417	9.06	2626.19
9.08	412.5	9.08	2717.46
9.1	425	9.1	2662.3
9.12	416.25	9.12	2696.03
9.14	402.083	9.14	2750
9.16	411.25	9.16	2687.3
9.18	405	9.18	2553.17
9.2	415.833	9.2	2522.62
9.22	415	9.22	2514.29
9.24	414.167	9.24	2580.56
9.26	417.083	9.26	2653.17
9.28	410	9.28	2608.33
9.3	429.167	9.3	2553.97
9.32	407.917	9.32	2384.52
9.34	407.5	9.34	2286.11
9.36	387.5	9.36	2357.54
9.38	403.333	9.38	2477.78
9.4	401.667	9.4	2609.92
9.42	406.667	9.42	2724.21
9.44	399.583	9.44	2678.97
9.46	420.833	9.46	2553.97
9.48	399.167	9.48	2458.73
9.5	412.083	9.5	2370.24
9.52	417.5	9.52	2448.41
9.54	401.25	9.54	2529.76
9.56	411.667	9.56	2523.02
9.58	415.417	9.58	2520.24
9.6	387.5	9.6	2467.06
9.62	407.5	9.62	2425.79
9.64	399.583	9.64	2551.19
9.66	407.5	9.66	2647.62
9.68	367.917	9.68	2606.35
9.7	400.833	9.7	2558.73
9.72	382.083	9.72	2494.05
9.74	406.25	9.74	2485.32
9.76	386.667	9.76	2499.21
9.78	399.583	9.78	2550
9.8	384.167	9.8	2594.05
9.82	406.25	9.82	2451.59
9.84	380.833	9.84	2394.84
9.86	407.083	9.86	2432.94
9.88	385.833	9.88	2513.89
9.9	368.75	9.9	2696.83
9.92	388.333	9.92	2924.6
9.94	397.917	9.94	2946.83
9.96	401.25	9.96	2958.33
9.98	426.667	9.98	2999.6
10	415	10	2983.73
10.02	399.167	10.02	2983.33
10.04	411.667	10.04	3149.21
10.06	399.167	10.06	3337.7
10.08	400	10.08	3588.89
10.1	426.667	10.1	4004.76
10.12	454.167	10.12	4490.08
10.14	400.833	10.14	4923.81
10.16	426.25	10.16	5390.08
10.18	462.083	10.18	5729.76
10.2	441.667	10.2	5911.9
10.22	447.5	10.22	5910.32
10.24	473.333	10.24	5801.98
10.26	505.833	10.26	5553.17
10.28	563.333	10.28	5240.08
10.3	660.417	10.3	4984.52
10.32	777.917	10.32	4663.89
10.34	1031.67	10.34	4267.46
10.36	1363.33	10.36	3923.02
10.38	1785.42	10.38	3661.11
10.4	2202.08	10.4	3384.13
10.42	2159.17	10.42	3248.41
10.44	1638.75	10.44	3064.29
10.46	1053.33	10.46	2860.32
10.48	720	10.48	2766.27
10.5	542.917	10.5	2695.24
10.52	487.083	10.52	2566.67
10.54	482.5	10.54	2536.51
10.56	430	10.56	2547.62
10.58	449.167	10.58	2474.6
10.6	447.083	10.6	2411.9
10.62	434.167	10.62	2364.29
10.64	383.333	10.64	2307.94
10.66	404.167	10.66	2372.62
10.68	389.583	10.68	2453.17
10.7	385	10.7	2447.22
10.72	400.833	10.72	2395.24
10.74	382.5	10.74	2315.87
10.76	388.75	10.76	2302.78
10.78	406.25	10.78	2340.48
10.8	393.75	10.8	2338.1
10.82	410.417	10.82	2292.86
10.84	395.417	10.84	2339.68
10.86	390.833	10.86	2357.14
10.88	371.667	10.88	2348.41
10.9	364.583	10.9	2371.43
10.92	401.25	10.92	2361.9
10.94	377.083	10.94	2305.16
10.96	381.667	10.96	2276.59
10.98	401.667	10.98	2229.37
11	392.917	11	2153.97
11.02	366.25	11.02	2212.7
11.04	399.583	11.04	2268.25
11.06	386.667	11.06	2284.92
11.08	389.583	11.08	2217.86
11.1	395.833	11.1	2181.75
11.12	405	11.12	2115.08
11.14	383.75	11.14	2140.48
11.16	399.583	11.16	2160.71
11.18	400.417	11.18	2137.3
11.2	417.917	11.2	2140.48
11.22	371.25	11.22	2163.49
11.24	397.917	11.24	2145.24
11.26	390.417	11.26	2196.83
11.28	408.75	11.28	2215.87
11.3	405.833	11.3	2191.67
11.32	394.167	11.32	2183.73
11.34	367.917	11.34	2066.27
11.36	401.25	11.36	2066.67
11.38	404.167	11.38	2086.11
11.4	378.75	11.4	2092.86
11.42	370	11.42	2106.75
11.44	382.083	11.44	2152.78
11.46	378.333	11.46	2096.83
11.48	378.333	11.48	2132.94
11.5	382.083	11.5	2044.44
11.52	378.333	11.52	2025.4
11.54	404.167	11.54	2010.71
11.56	397.5	11.56	2096.43
11.58	385	11.58	2172.22
11.6	409.167	11.6	2251.98
11.62	392.917	11.62	2201.59
11.64	393.333	11.64	2226.59
11.66	374.583	11.66	2105.95
11.68	371.667	11.68	2045.24
11.7	382.083	11.7	2035.32
11.72	387.5	11.72	2046.03
11.74	400.833	11.74	2100.4
11.76	414.167	11.76	2216.67
11.78	376.25	11.78	2225.4
11.8	371.667	11.8	2275
11.82	380	11.82	2281.35
11.84	370.833	11.84	2148.02
11.86	393.333	11.86	2095.24
11.88	379.583	11.88	1974.21
11.9	375.833	11.9	1943.25
11.92	382.917	11.92	2090.48
11.94	384.167	11.94	2222.22
11.96	397.5	11.96	2306.75
11.98	376.25	11.98	2306.75
12	377.083	12	2229.76
12.02	379.167	12.02	2134.52
12.04	379.583	12.04	2203.17
12.06	408.75	12.06	2288.49
12.08	389.167	12.08	2351.98
12.1	385.833	12.1	2341.27
12.12	394.167	12.12	2455.16
12.14	408.75	12.14	2486.51
12.16	407.083	12.16	2590.08
12.18	382.917	12.18	2703.57
12.2	386.667	12.2	2778.97
12.22	380.417	12.22	2803.97
12.24	388.75	12.24	3023.41
12.26	390.833	12.26	3091.67
12.28	391.667	12.28	3223.41
12.3	407.5	12.3	3263.49
12.32	422.917	12.32	3435.71
12.34	412.083	12.34	3639.68
12.36	401.667	12.36	4131.75
12.38	416.667	12.38	4642.46
12.4	440.833	12.4	5250.79
12.42	466.667	12.42	5614.29
12.44	467.083	12.44	6512.3
12.46	443.333	12.46	7461.51
12.48	480	12.48	8500
12.5	501.667	12.5	9503.17
12.52	525.833	12.52	10171.4
12.54	527.5	12.54	10407.1
12.56	521.25	12.56	10680.2
12.58	613.75	12.58	10727.4
12.6	643.75	12.6	10550.4
12.62	800	12.62	10141.3
12.64	932.917	12.64	9355.16
12.66	1317.08	12.66	8386.9
12.68	1884.58	12.68	7280.56
12.7	2672.5	12.7	6429.76
12.72	3736.25	12.72	5708.73
12.74	4518.33	12.74	5232.94
12.76	4575.42	12.76	4723.02
12.78	3553.33	12.78	4399.6
12.8	2392.5	12.8	4008.33
12.82	1446.25	12.82	3784.92
12.84	934.167	12.84	3471.43
12.86	740.417	12.86	3326.98
12.88	654.167	12.88	3134.13
12.9	558.333	12.9	3077.38
12.92	518.333	12.92	2943.25
12.94	515.417	12.94	2850.79
12.96	470.417	12.96	2680.95
12.98	466.667	12.98	2567.46
13	460.417	13	2517.86
13.02	443.75	13.02	2423.02
13.04	434.583	13.04	2408.73
13.06	392.5	13.06	2436.9
13.08	427.5	13.08	2438.1
13.1	424.167	13.1	2428.97
13.12	391.667	13.12	2444.84
13.14	400	13.14	2351.59
13.16	415.417	13.16	2292.46
13.18	415.833	13.18	2210.71
13.2	416.667	13.2	2090.48
13.22	437.5	13.22	2082.14
13.24	405.833	13.24	2089.68
13.26	404.167	13.26	2051.19
13.28	400	13.28	2044.84
13.3	410.417	13.3	1969.05
13.32	397.083	13.32	1949.6
13.34	408.75	13.34	2063.49
13.36	405.417	13.36	2144.84
13.38	415.417	13.38	2128.97
13.4	397.5	13.4	2091.67
13.42	411.25	13.42	2003.57
13.44	395	13.44	1982.94
13.46	395.417	13.46	2092.46
13.48	379.583	13.48	2150.4
13.5	390.833	13.5	2137.3
13.52	393.333	13.52	2096.43
13.54	413.333	13.54	2017.06
13.56	400.833	13.56	1869.05
13.58	408.75	13.58	1883.33
13.6	405.833	13.6	1941.67
13.62	429.167	13.62	2066.27
13.64	417.083	13.64	2115.87
13.66	405.417	13.66	2068.25
13.68	390.417	13.68	1894.05
13.7	392.083	13.7	1825.79
13.72	414.167	13.72	1832.54
13.74	394.583	13.74	1930.16
13.76	397.5	13.76	1946.83
13.78	389.167	13.78	2003.17
13.8	406.25	13.8	1994.05
13.82	374.167	13.82	1908.33
13.84	395.833	13.84	1899.21
13.86	382.917	13.86	1955.56
13.88	382.917	13.88	1989.68
13.9	388.333	13.9	2021.83
13.92	393.75	13.92	2039.68
13.94	410	13.94	1971.43
13.96	385.833	13.96	1904.76
13.98	397.5	13.98	1841.27
14	394.167	14	1789.68
14.02	411.667	14.02	1830.95
14.04	394.167	14.04	1912.3
14.06	420	14.06	1968.65
14.08	379.167	14.08	1950.4
14.1	386.667	14.1	1925
14.12	389.167	14.12	1894.44
14.14	392.917	14.14	1958.73
14.16	393.75	14.16	2021.03
14.18	395.417	14.18	2094.84
14.2	397.5	14.2	2086.51
14.22	410.833	14.22	2073.02
14.24	392.083	14.24	1956.75
14.26	377.083	14.26	1971.03
14.28	372.083	14.28	2109.52
14.3	378.333	14.3	2244.05
14.32	386.25	14.32	2276.59
14.34	362.917	14.34	2378.17
14.36	402.917	14.36	2345.63
14.38	402.917	14.38	2411.9
14.4	395	14.4	2569.44
14.42	376.667	14.42	2698.41
14.44	415.417	14.44	2849.21
14.46	386.25	14.46	2985.71
14.48	400	14.48	3056.75
14.5	405.833	14.5	3139.29
14.52	407.083	14.52	3103.97
14.54	411.667	14.54	3171.43
14.56	409.167	14.56	3220.63
14.58	426.667	14.58	3163.49
14.6	450.833	14.6	3024.21
14.62	468.333	14.62	2892.46
14.64	522.5	14.64	2637.7
14.66	617.5	14.66	2511.11
14.68	732.5	14.68	2401.59
14.7	844.167	14.7	2375
14.72	995.417	14.72	2303.17
14.74	1007.5	14.74	2348.41
14.76	865	14.76	2337.7
14.78	697.083	14.78	2192.86
14.8	593.333	14.8	2020.63
14.82	476.25	14.82	1901.98
14.84	429.583	14.84	1823.81
14.86	415.417	14.86	1885.71
14.88	404.167	14.88	1903.17
14.9	395.417	14.9	1891.27
14.92	386.25	14.92	1890.87
14.94	406.25	14.94	1851.19
14.96	388.333	14.96	1815.87
14.98	409.167	14.98	1775.4
15	401.667	15	1714.29
15.02	376.667	15.02	1713.1
15.04	373.333	15.04	1717.46
15.06	404.167	15.06	1705.56
15.08	375.833	15.08	1761.9
15.1	387.5	15.1	1713.89
15.12	385.833	15.12	1739.68
15.14	409.167	15.14	1782.14
15.16	360.417	15.16	1813.49
15.18	387.083	15.18	1866.67
15.2	383.333	15.2	1865.08
15.22	397.5	15.22	1780.16
15.24	365.417	15.24	1807.14
15.26	384.167	15.26	1822.22
15.28	378.333	15.28	1826.98
15.3	403.333	15.3	1824.21
15.32	401.667	15.32	1696.43
15.34	395.833	15.34	1643.65
15.36	387.083	15.36	1697.62
15.38	378.75	15.38	1728.97
15.4	394.167	15.4	1717.46
15.42	387.083	15.42	1732.94
15.44	388.333	15.44	1732.54
15.46	395.417	15.46	1759.52
15.48	385	15.48	1776.98
15.5	369.167	15.5	1753.57
15.52	371.667	15.52	1726.98
15.54	385.417	15.54	1699.6
15.56	371.25	15.56	1734.92
15.58	372.083	15.58	1786.11
15.6	386.25	15.6	1805.16
15.62	380.833	15.62	1798.81
15.64	370	15.64	1806.75
15.66	373.75	15.66	1803.97
15.68	383.333	15.68	1827.38
15.7	398.333	15.7	1868.25
15.72	378.333	15.72	1773.41
15.74	392.5	15.74	1795.24
15.76	381.25	15.76	1782.14
15.78	375.833	15.78	1858.73
15.8	402.083	15.8	1872.22
15.82	404.583	15.82	1886.51
15.84	380.417	15.84	1786.11
15.86	395.417	15.86	1871.03
15.88	380	15.88	1873.41
15.9	403.333	15.9	1858.33
15.92	382.917	15.92	1837.3
15.94	383.75	15.94	1846.03
15.96	381.25	15.96	1828.97
15.98	380.833	15.98	1920.24
16	390.417	16	2025.4
16.02	374.583	16.02	2115.08
16.04	389.167	16.04	2228.17
16.06	400.417	16.06	2303.97
16.08	404.167	16.08	2327.78
16.1	392.917	16.1	2451.19
16.12	393.75	16.12	2563.89
16.14	398.333	16.14	2684.13
16.16	382.5	16.16	2859.13
16.18	401.667	16.18	3050.79
16.2	399.167	16.2	3256.35
16.22	424.583	16.22	3655.95
16.24	444.583	16.24	3911.9
16.26	436.25	16.26	4006.75
16.28	419.583	16.28	4163.49
16.3	436.667	16.3	4113.1
16.32	450	16.32	3953.17
16.34	469.583	16.34	3876.19
16.36	516.667	16.36	3713.89
16.38	578.333	16.38	3471.43
16.4	715.417	16.4	3340.48
16.42	855	16.42	3105.95
16.44	1095	16.44	2867.06
16.46	1258.33	16.46	2645.24
16.48	1373.75	16.48	2485.71
16.5	1202.08	16.5	2301.59
16.52	979.583	16.52	2209.13
16.54	727.5	16.54	2128.17
16.56	591.25	16.56	2123.02
16.58	490.833	16.58	2094.44
16.6	448.75	16.6	2101.59
16.62	441.667	16.62	1998.81
16.64	427.917	16.64	1913.1
16.66	420	16.66	1867.46
16.68	395	16.68	1826.19
16.7	389.583	16.7	1792.06
16.72	399.583	16.72	1812.7
16.74	410	16.74	1837.7
16.76	378.333	16.76	1838.1
16.78	391.667	16.78	1912.7
16.8	419.167	16.8	1866.27
16.82	381.25	16.82	1815.87
16.84	365.417	16.84	1771.83
16.86	422.083	16.86	1774.6
16.88	404.583	16.88	1698.41
16.9	400.833	16.9	1680.16
16.92	391.25	16.92	1653.97
16.94	381.25	16.94	1692.46
16.96	379.583	16.96	1792.86
16.98	373.333	16.98	1855.56
17	386.25	17	1831.75
17.02	392.5	17.02	1775
17.04	392.917	17.04	1724.6
17.06	406.25	17.06	1751.59
17.08	402.083	17.08	1823.41
17.1	369.583	17.1	1882.14
17.12	389.167	17.12	1887.3
17.14	394.583	17.14	1859.13
17.16	389.167	17.16	1778.97
17.18	386.25	17.18	1721.83
17.2	399.167	17.2	1715.87
17.22	392.083	17.22	1716.67
17.24	399.167	17.24	1763.1
17.26	387.083	17.26	1887.3
17.28	367.083	17.28	1967.06
17.3	392.917	17.3	1958.33
17.32	402.083	17.32	1946.83
17.34	406.667	17.34	1890.48
17.36	401.667	17.36	1859.13
17.38	390.833	17.38	1964.68
17.4	390.833	17.4	2055.95
17.42	412.5	17.42	2075.79
17.44	385.417	17.44	2061.9
17.46	396.667	17.46	2085.71
17.48	407.917	17.48	2110.32
17.5	380.833	17.5	2210.71
17.52	405.833	17.52	2199.6
17.54	425	17.54	2209.13
17.56	406.25	17.56	2288.1
17.58	413.75	17.58	2503.57
17.6	412.5	17.6	2729.37
17.62	417.917	17.62	2879.76
17.64	397.083	17.64	2846.03
17.66	439.583	17.66	2925
17.68	432.5	17.68	3070.63
17.7	419.167	17.7	3299.6
17.72	411.25	17.72	3652.78
17.74	427.083	17.74	3983.33
17.76	422.917	17.76	4292.06
17.78	448.333	17.78	4727.78
17.8	453.75	17.8	5217.06
17.82	478.333	17.82	5732.94
17.84	449.583	17.84	6239.29
17.86	488.333	17.86	6419.44
17.88	516.667	17.88	6442.46
17.9	523.333	17.9	6130.95
17.92	579.583	17.92	5928.57
17.94	657.083	17.94	5763.49
17.96	848.75	17.96	5482.54
17.98	1091.25	17.98	5071.03
18	1392.08	18	4630.56
18.02	1889.17	18.02	4080.56
18.04	2374.58	18.04	3686.11
18.06	2541.67	18.06	3403.97
18.08	2218.33	18.08	3044.44
18.1	1741.25	18.1	2743.25
18.12	1365	18.12	2544.44
18.14	964.583	18.14	2489.29
18.16	714.167	18.16	2476.98
18.18	597.5	18.18	2527.38
18.2	537.083	18.2	2395.63
18.22	492.917	18.22	2286.51
18.24	457.083	18.24	2224.21
18.26	453.75	18.26	2161.11
18.28	421.667	18.28	2143.25
18.3	452.5	18.3	2087.7
18.32	433.333	18.32	1933.33
18.34	430.833	18.34	1909.13
18.36	388.333	18.36	1887.7
18.38	416.25	18.38	1903.97
18.4	419.583	18.4	1964.29
18.42	400.417	18.42	1957.14
18.44	403.333	18.44	1947.22
18.46	419.583	18.46	2005.56
18.48	427.5	18.48	1941.67
18.5	417.5	18.5	1950.79
18.52	415.833	18.52	1863.89
18.54	386.25	18.54	1801.59
18.56	391.25	18.56	1740.48
18.58	406.667	18.58	1785.32
18.6	422.083	18.6	1842.46
18.62	411.25	18.62	1942.86
18.64	415	18.64	1851.98
18.66	427.5	18.66	1859.13
18.68	390	18.68	1750.79
18.7	401.25	18.7	1736.51
18.72	413.75	18.72	1795.24
18.74	381.667	18.74	1800.4
18.76	368.75	18.76	1709.52
18.78	404.583	18.78	1728.57
18.8	405	18.8	1682.14
18.82	383.75	18.82	1664.68
18.84	411.667	18.84	1656.75
18.86	404.583	18.86	1703.17
18.88	397.917	18.88	1742.86
18.9	390	18.9	1788.1
18.92	415.833	18.92	1812.3
18.94	405	18.94	1786.51
18.96	410	18.96	1763.49
18.98	388.75	18.98	1754.37
19	425	19	1754.37
19.02	410	19.02	1718.65
19.04	408.333	19.04	1652.38
19.06	381.25	19.06	1648.81
19.08	397.5	19.08	1733.73
19.1	405	19.1	1798.41
19.12	410.833	19.12	1856.75
19.14	385.417	19.14	1802.78
19.16	381.667	19.16	1728.17
19.18	417.5	19.18	1664.29
19.2	418.333	19.2	1702.38
19.22	392.917	19.22	1776.98
19.24	417.083	19.24	1848.81
19.26	395	19.26	1898.81
19.28	425.417	19.28	2000.4
19.3	410	19.3	2055.56
19.32	395.417	19.32	2165.48
19.34	422.5	19.34	2184.52
19.36	397.083	19.36	2161.51
19.38	400	19.38	2118.65
19.4	425	19.4	2071.83
19.42	443.75	19.42	2007.54
19.44	475.417	19.44	1944.05
19.46	509.167	19.46	1802.78
19.48	543.333	19.48	1850.4
19.5	579.583	19.5	1885.32
19.52	565.417	19.52	1933.73
19.54	575.833	19.54	1899.21
19.56	496.667	19.56	1777.38
19.58	481.667	19.58	1691.67
19.6	452.5	19.6	1766.67
19.62	414.167	19.62	1744.44
19.64	408.75	19.64	1733.33
19.66	422.083	19.66	1673.02
19.68	422.917	19.68	1637.7
19.7	417.5	19.7	1676.59
19.72	403.333	19.72	1702.78
19.74	406.667	19.74	1663.1
19.76	407.083	19.76	1609.13
19.78	375.833	19.78	1623.41
19.8	414.167	19.8	1675
19.82	403.333	19.82	1724.6
19.84	394.583	19.84	1766.27
19.86	385.833	19.86	1800
19.88	394.583	19.88	1745.63
19.9	382.083	19.9	1749.6
19.92	385	19.92	1681.75
19.94	356.667	19.94	1634.52
19.96	403.75	19.96	1612.3
19.98	378.333	19.98	1628.57
20	388.333	20	1615.08
20.02	392.5	20.02	1601.59
20.04	405.833	20.04	1582.14
20.06	375.833	20.06	1621.03
20.08	385.417	20.08	1664.68
20.1	379.583	20.1	1706.75
20.12	397.5	20.12	1682.14
20.14	408.75	20.14	1648.81
20.16	390.417	20.16	1573.41
20.18	381.25	20.18	1605.95
20.2	404.167	20.2	1636.51
20.22	394.583	20.22	1680.95
20.24	360.417	20.24	1651.19
20.26	413.75	20.26	1720.24
20.28	393.333	20.28	1686.9
20.3	391.25	20.3	1748.41
20.32	405.417	20.32	1738.89
20.34	382.5	20.34	1687.3
20.36	401.25	20.36	1656.35
20.38	375.417	20.38	1696.83
20.4	380.417	20.4	1631.35
20.42	390.417	20.42	1594.44
20.44	412.917	20.44	1601.19
20.46	399.167	20.46	1611.11
20.48	396.667	20.48	1733.33
20.5	379.583	20.5	1848.02
20.52	387.083	20.52	1825.79
20.54	374.167	20.54	1772.22
20.56	387.083	20.56	1766.67
20.58	405.417	20.58	1752.78
20.6	391.25	20.6	1753.17
20.62	397.5	20.62	1712.7
20.64	391.667	20.64	1613.1
20.66	381.25	20.66	1645.63
20.68	363.75	20.68	1685.71
20.7	402.5	20.7	1747.22
20.72	400.833	20.72	1730.95
20.74	375	20.74	1704.76
20.76	369.583	20.76	1673.41
20.78	395.833	20.78	1696.03
20.8	400	20.8	1717.06
20.82	407.5	20.82	1741.27
20.84	418.333	20.84	1709.92
20.86	397.083	20.86	1708.73
20.88	389.167	20.88	1682.54
20.9	390	20.9	1660.71
20.92	375.417	20.92	1671.83
20.94	381.667	20.94	1679.37
20.96	392.083	20.96	1657.54
20.98	389.167	20.98	1684.52
21	390	21	1678.57
21.02	374.167	21.02	1712.3
21.04	384.583	21.04	1712.7
21.06	397.5	21.06	1717.46
21.08	372.917	21.08	1664.29
21.1	393.75	21.1	1676.19
21.12	389.167	21.12	1739.29
21.14	390.417	21.14	1780.56
21.16	385.417	21.16	1839.29
21.18	390	21.18	1823.02
21.2	397.917	21.2	1759.92
21.22	389.167	21.22	1695.24
21.24	405	21.24	1670.63
21.26	422.917	21.26	1627.38
21.28	380.833	21.28	1685.71
21.3	407.083	21.3	1703.57
21.32	385.833	21.32	1707.94
21.34	388.333	21.34	1695.63
21.36	394.583	21.36	1706.75
21.38	392.917	21.38	1617.86
21.4	400	21.4	1695.24
21.42	399.167	21.42	1759.92
21.44	387.083	21.44	1758.73
21.46	393.75	21.46	1726.19
21.48	417.5	21.48	1726.98
21.5	397.083	21.5	1641.27
21.52	382.5	21.52	1705.95
21.54	387.5	21.54	1790.48
21.56	410.833	21.56	1812.7
21.58	377.083	21.58	1814.29
21.6	412.5	21.6	1805.16
21.62	365	21.62	1814.68
21.64	402.917	21.64	1880.95
21.66	382.917	21.66	1916.27
21.68	395.417	21.68	1929.37
21.7	409.167	21.7	1942.06
21.72	379.583	21.72	1805.16
21.74	420	21.74	1814.29
21.76	410.417	21.76	1901.98
21.78	385.417	21.78	1976.98
21.8	381.25	21.8	2063.49
21.82	420.833	21.82	2123.41
21.84	388.333	21.84	2109.92
21.86	380.417	21.86	2194.84
21.88	389.583	21.88	2333.73
21.9	407.083	21.9	2522.22
21.92	413.75	21.92	2642.86
21.94	416.667	21.94	2621.03
21.96	390.833	21.96	2594.44
21.98	422.083	21.98	2572.22
22	409.167	22	2598.02
22.02	450.417	22.02	2650
22.04	477.5	22.04	2628.17
22.06	512.5	22.06	2548.81
22.08	566.25	22.08	2448.02
22.1	659.583	22.1	2329.76
22.12	770.833	22.12	2196.03
22.14	890.833	22.14	2108.33
22.16	897.5	22.16	1971.83
22.18	810.417	22.18	1930.16
22.2	712.5	22.2	1900.4
22.22	659.583	22.22	1896.83
22.24	543.333	22.24	1924.6
22.26	486.667	22.26	2013.49
22.28	438.75	22.28	2013.49
22.3	419.583	22.3	1982.94
22.32	417.917	22.32	1975
22.34	402.5	22.34	2021.83
22.36	418.333	22.36	2045.24
22.38	407.5	22.38	2019.44
22.4	397.083	22.4	1960.71
22.42	406.25	22.42	1887.3
22.44	417.083	22.44	1851.19
22.46	391.25	22.46	1939.29
22.48	402.083	22.48	1986.51
22.5	395.833	22.5	2008.33
22.52	397.917	22.52	1984.92
22.54	395	22.54	1898.81
22.56	392.083	22.56	1849.21
22.58	391.25	22.58	1870.63
22.6	409.167	22.6	1813.1
22.62	398.333	22.62	1819.05
22.64	380	22.64	1782.14
22.66	397.083	22.66	1829.76
22.68	391.667	22.68	1873.81
22.7	389.167	22.7	1879.37
22.72	394.167	22.72	1811.11
22.74	404.583	22.74	1715.87
22.76	399.167	22.76	1648.02
22.78	396.667	22.78	1709.92
22.8	383.333	22.8	1719.44
22.82	407.083	22.82	1842.86
22.84	399.167	22.84	1866.67
22.86	395	22.86	1842.06
22.88	405.833	22.88	1879.76
22.9	397.083	22.9	1882.94
22.92	380.417	22.92	1893.65
22.94	395.833	22.94	1904.76
22.96	397.917	22.96	1840.08
22.98	407.5	22.98	1817.06
23	392.5	23	1873.41
23.02	393.75	23.02	1867.06
23.04	395.417	23.04	1869.05
23.06	393.333	23.06	1888.49
23.08	380.417	23.08	1895.63
23.1	381.25	23.1	1842.06
23.12	412.083	23.12	1910.32
23.14	412.917	23.14	1949.6
23.16	410.417	23.16	1936.51
23.18	382.917	23.18	2044.05
23.2	375.833	23.2	2035.32
23.22	402.083	23.22	1957.14
23.24	403.333	23.24	1945.63
23.26	429.167	23.26	1973.41
23.28	406.667	23.28	1931.75
23.3	419.167	23.3	1912.3
23.32	449.167	23.32	1875.79
23.34	448.75	23.34	1858.73
23.36	446.667	23.36	1888.1
23.38	433.75	23.38	1922.22
23.4	427.917	23.4	1894.84
23.42	437.5	23.42	1851.98
23.44	415.417	23.44	1845.24
23.46	412.083	23.46	1907.14
23.48	401.667	23.48	1989.68
23.5	405	23.5	1943.25
23.52	388.333	23.52	1955.56
23.54	382.5	23.54	1915.48
23.56	386.25	23.56	1871.83
23.58	390.833	23.58	1842.46
23.6	381.25	23.6	1887.7
23.62	386.667	23.62	1861.9
23.64	420.833	23.64	1918.25
23.66	392.917	23.66	1908.33
23.68	403.333	23.68	1853.57
23.7	412.917	23.7	1810.71
23.72	397.5	23.72	1906.35
23.74	408.333	23.74	1971.83
23.76	395.833	23.76	2026.59
23.78	388.75	23.78	2010.32
23.8	389.167	23.8	1964.68
23.82	417.917	23.82	1941.67
23.84	422.917	23.84	1938.89
23.86	402.917	23.86	2001.19
23.88	391.667	23.88	1990.48
23.9	403.75	23.9	1981.75
23.92	404.583	23.92	1951.59
23.94	395.833	23.94	2038.1
23.96	417.5	23.96	2103.57
23.98	403.75	23.98	2223.81
24	411.667	24	2130.95
24.02	417.083	24.02	2059.52
24.04	416.667	24.04	2000
24.06	410.417	24.06	2102.78
24.08	403.333	24.08	2213.1
24.1	396.667	24.1	2259.13
24.12	423.333	24.12	2228.97
24.14	390.833	24.14	2237.7
24.16	408.333	24.16	2380.16
24.18	428.333	24.18	2469.44
24.2	421.25	24.2	2592.86
24.22	401.25	24.22	2641.67
24.24	422.5	24.24	2741.27
24.26	424.167	24.26	2784.13
24.28	439.583	24.28	2888.49
24.3	423.75	24.3	2968.65
24.32	443.75	24.32	3040.87
24.34	436.25	24.34	3133.33
24.36	442.917	24.36	3302.38
24.38	467.083	24.38	3351.19
24.4	493.75	24.4	3352.38
24.42	548.75	24.42	3203.57
24.44	640	24.44	2949.6
24.46	754.167	24.46	2651.59
24.48	919.583	24.48	2480.56
24.5	1017.08	24.5	2433.73
24.52	1123.33	24.52	2460.32
24.54	1075	24.54	2431.75
24.56	1005.42	24.56	2397.22
24.58	870.417	24.58	2282.54
24.6	757.083	24.6	2205.95
24.62	643.75	24.62	2194.84
24.64	546.667	24.64	2178.97
24.66	495	24.66	2090.48
24.68	461.667	24.68	2025.4
24.7	447.083	24.7	1944.05
24.72	466.25	24.72	1907.94
24.74	442.5	24.74	1932.94
24.76	407.917	24.76	1966.27
24.78	412.917	24.78	1996.43
24.8	400.833	24.8	2048.41
24.82	412.917	24.82	2053.57
24.84	412.5	24.84	2010.71
24.86	393.333	24.86	1973.81
24.88	410.833	24.88	1968.65
24.9	422.083	24.9	2037.7
24.92	420.833	24.92	2048.81
24.94	396.667	24.94	2065.08
24.96	439.167	24.96	2046.43
24.98	413.75	24.98	2002.38
25	410	25	1953.57
25.02	435.417	25.02	1900.4
25.04	405	25.04	1930.16
25.06	396.667	25.06	1995.24
25.08	406.667	25.08	2009.13
25.1	409.167	25.1	2038.1
25.12	406.25	25.12	2092.06
25.14	384.167	25.14	2048.81
25.16	401.667	25.16	2121.03
25.18	406.667	25.18	2138.89
25.2	391.667	25.2	2057.54
25.22	417.083	25.22	2076.98
25.24	402.5	25.24	2185.71
25.26	407.5	25.26	2186.9
25.28	391.25	25.28	2215.48
25.3	411.667	25.3	2186.11
25.32	397.917	25.32	2166.67
25.34	398.333	25.34	2272.22
25.36	403.333	25.36	2367.46
25.38	402.5	25.38	2468.25
25.4	419.167	25.4	2454.37
25.42	417.083	25.42	2482.94
25.44	430.417	25.44	2570.24
25.46	406.667	25.46	2571.83
25.48	439.167	25.48	2504.37
25.5	454.583	25.5	2469.84
25.52	488.75	25.52	2400.79
25.54	503.75	25.54	2402.78
25.56	555.833	25.56	2406.75
25.58	606.25	25.58	2282.14
25.6	690.417	25.6	2200.4
25.62	765	25.62	2117.06
25.64	753.75	25.64	2139.29
25.66	680.833	25.66	2083.33
25.68	635.417	25.68	2059.92
25.7	631.25	25.7	2101.98
25.72	569.583	25.72	2175
25.74	500	25.74	2215.48
25.76	469.583	25.76	2250.79
25.78	441.667	25.78	2109.52
25.8	415	25.8	2059.13
25.82	401.667	25.82	2055.95
25.84	409.167	25.84	2061.51
25.86	413.75	25.86	2082.54
25.88	402.083	25.88	2067.46
25.9	417.917	25.9	2001.59
25.92	404.167	25.92	2035.71
25.94	390	25.94	2055.56
25.96	421.25	25.96	2011.9
25.98	419.583	25.98	1951.98
26	425.833	26	1922.62
26.02	427.5	26.02	1968.25
26.04	411.25	26.04	2041.27
26.06	427.5	26.06	2098.41
26.08	405.833	26.08	2123.41
26.1	425	26.1	2120.63
26.12	376.25	26.12	2099.21
26.14	413.333	26.14	2210.71
26.16	426.25	26.16	2177.38
26.18	402.5	26.18	2148.81
26.2	397.083	26.2	2161.9
26.22	412.917	26.22	2155.56
26.24	390.417	26.24	2136.11
26.26	387.083	26.26	2349.21
26.28	402.083	26.28	2390.87
26.3	393.333	26.3	2467.06
26.32	401.25	26.32	2582.54
26.34	419.583	26.34	2621.83
26.36	412.083	26.36	2682.14
26.38	443.333	26.38	2905.95
26.4	442.5	26.4	3026.59
26.42	432.083	26.42	3207.14
26.44	425.417	26.44	3517.46
26.46	449.167	26.46	3640.87
26.48	480	26.48	3708.33
26.5	436.667	26.5	3767.06
26.52	452.083	26.52	3765.48
26.54	486.667	26.54	3828.97
26.56	552.917	26.56	3904.37
26.58	599.583	26.58	3787.3
26.6	685.833	26.6	3599.6
26.62	821.25	26.62	3284.52
26.64	1059.58	26.64	3136.11
26.66	1295.42	26.66	3059.52
26.68	1494.17	26.68	3028.17
26.7	1530.42	26.7	2989.29
26.72	1339.17	26.72	2915.08
26.74	1208.75	26.74	2688.89
26.76	1076.67	26.76	2547.22
26.78	946.667	26.78	2465.87
26.8	767.083	26.8	2426.59
26.82	617.5	26.82	2278.57
26.84	540.417	26.84	2116.67
26.86	509.583	26.86	1989.29
26.88	486.667	26.88	1909.92
26.9	457.917	26.9	2080.56
26.92	456.667	26.92	2192.86
26.94	450.833	26.94	2185.71
26.96	449.583	26.96	2160.71
26.98	413.333	26.98	2061.9
27	431.667	27	2003.97
27.02	432.917	27.02	1995.63
27.04	415.417	27.04	1942.46
27.06	428.333	27.06	1918.25
27.08	407.083	27.08	1883.73
27.1	427.083	27.1	1821.03
27.12	395	27.12	1859.52
27.14	410	27.14	1946.83
27.16	400.833	27.16	2012.7
27.18	406.25	27.18	2008.73
27.2	395.833	27.2	1938.1
27.22	402.917	27.22	1907.14
27.24	412.5	27.24	1872.62
27.26	395.833	27.26	1921.03
27.28	404.167	27.28	1967.06
27.3	397.917	27.3	1948.81
27.32	422.083	27.32	1983.73
27.34	394.583	27.34	1941.67
27.36	406.25	27.36	1896.43
27.38	400	27.38	1940.48
27.4	417.5	27.4	1973.41
27.42	418.75	27.42	1924.6
27.44	396.25	27.44	1948.02
27.46	403.75	27.46	1879.37
27.48	395.833	27.48	1834.92
27.5	415.833	27.5	1854.37
27.52	397.917	27.52	1876.19
27.54	398.333	27.54	1756.75
27.56	407.083	27.56	1817.86
27.58	402.083	27.58	1853.57
27.6	405	27.6	1832.94
27.62	379.167	27.62	1786.9
27.64	400	27.64	1786.9
27.66	417.5	27.66	1676.98
27.68	388.333	27.68	1721.83
27.7	405.417	27.7	1753.57
27.72	388.75	27.72	1797.22
27.74	404.583	27.74	1741.67
27.76	393.333	27.76	1731.75
27.78	393.75	27.78	1672.62
27.8	405.417	27.8	1660.71
27.82	399.167	27.82	1659.52
27.84	404.583	27.84	1716.27
27.86	401.667	27.86	1734.13
27.88	388.75	27.88	1806.75
27.9	405	27.9	1790.48
27.92	385	27.92	1757.54
27.94	417.083	27.94	1709.92
27.96	396.25	27.96	1700.4
27.98	419.167	27.98	1721.83
28	383.333	28	1758.73
28.02	401.25	28.02	1804.37
28.04	387.083	28.04	1842.06
28.06	420.833	28.06	1817.86
28.08	392.917	28.08	1797.22
28.1	395	28.1	1801.19
28.12	404.167	28.12	1751.59
28.14	403.75	28.14	1736.11
28.16	386.667	28.16	1780.56
28.18	393.333	28.18	1760.71
28.2	413.333	28.2	1781.35
28.22	392.5	28.22	1801.19
28.24	392.083	28.24	1757.54
28.26	392.917	28.26	1708.73
28.28	401.25	28.28	1723.81
28.3	407.5	28.3	1730.95
28.32	412.5	28.32	1762.7
28.34	407.5	28.34	1758.33
28.36	422.5	28.36	1742.86
28.38	406.667	28.38	1777.38
28.4	397.917	28.4	1848.81
28.42	388.75	28.42	1923.81
28.44	399.583	28.44	1912.7
28.46	413.333	28.46	1888.89
28.48	382.917	28.48	1872.22
28.5	415	28.5	1928.57
28.52	432.083	28.52	1985.32
28.54	407.083	28.54	2003.17
28.56	425	28.56	1971.03
28.58	421.25	28.58	1971.03
28.6	420.833	28.6	1969.84
28.62	427.083	28.62	2000
28.64	452.5	28.64	1962.7
28.66	462.5	28.66	1915.08
28.68	475.417	28.68	1911.51
28.7	477.917	28.7	1889.29
28.72	494.167	28.72	1833.73
28.74	516.667	28.74	1800
28.76	478.75	28.76	1761.51
28.78	455	28.78	1740.87
28.8	466.25	28.8	1737.7
28.82	458.333	28.82	1730.56
28.84	419.583	28.84	1710.32
28.86	421.667	28.86	1707.54
28.88	388.75	28.88	1707.94
28.9	432.083	28.9	1756.75
28.92	402.917	28.92	1821.43
28.94	401.25	28.94	1913.89
28.96	397.917	28.96	1915.87
28.98	385.833	28.98	1951.98
29	378.75	29	1954.37
29.02	399.167	29.02	1920.63
29.04	381.25	29.04	1916.67
29.06	386.25	29.06	1941.27
29.08	405	29.08	1805.16
29.1	396.25	29.1	1709.52
29.12	384.167	29.12	1703.57
29.14	424.167	29.14	1715.87
29.16	413.333	29.16	1870.63
29.18	403.75	29.18	1967.86
29.2	414.167	29.2	1982.54
29.22	403.333	29.22	1953.17
29.24	397.083	29.24	2012.3
29.26	436.667	29.26	2073.81
29.28	388.75	29.28	2138.1
29.3	402.083	29.3	2108.33
29.32	401.667	29.32	2132.14
29.34	418.333	29.34	2159.52
29.36	424.167	29.36	2261.51
29.38	416.667	29.38	2361.11
29.4	413.333	29.4	2441.27
29.42	457.083	29.42	2561.51
29.44	427.917	29.44	2714.29
29.46	437.5	29.46	2735.32
29.48	434.583	29.48	2818.25
29.5	464.167	29.5	2989.29
29.52	470	29.52	3026.59
29.54	452.083	29.54	3039.29
29.56	504.167	29.56	3050.79
29.58	585.833	29.58	2902.38
29.6	645.833	29.6	2717.46
29.62	765.833	29.62	2723.41
29.64	906.25	29.64	2594.44
29.66	1011.25	29.66	2514.29
29.68	1022.92	29.68	2516.27
29.7	974.583	29.7	2466.67
29.72	895.833	29.72	2321.43
29.74	831.25	29.74	2217.06
29.76	730.833	29.76	2081.35
29.78	664.583	29.78	1987.7
29.8	583.75	29.8	1971.83
29.82	500	29.82	1904.37
29.84	469.167	29.84	1888.49
29.86	449.167	29.86	1845.24
29.88	449.167	29.88	1886.51
29.9	437.917	29.9	1912.3
29.92	403.75	29.92	1950
29.94	404.167	29.94	1955.95
29.96	414.583	29.96	1986.51
29.98	430.833	29.98	1871.03
30	397.917	30	1861.11
30.02	411.667	30.02	1873.02
30.04	423.75	30.04	1880.16
30.06	405	30.06	1886.11
30.08	399.583	30.08	1938.1
30.1	391.667	30.1	1908.73
30.12	410.417	30.12	1947.22
30.14	406.25	30.14	2009.13
30.16	412.917	30.16	2001.59
30.18	408.75	30.18	1925.79
30.2	415	30.2	1960.71
30.22	394.583	30.22	2050
30.24	389.167	30.24	2130.16
30.26	404.167	30.26	2202.78
30.28	409.167	30.28	2207.54
30.3	393.75	30.3	2190.87
30.32	446.25	30.32	2218.25
30.34	412.917	30.34	2253.17
30.36	407.083	30.36	2226.98
30.38	420	30.38	2264.29
30.4	428.333	30.4	2423.02
30.42	454.583	30.42	2516.27
30.44	441.667	30.44	2613.49
30.46	427.5	30.46	2639.68
30.48	465.833	30.48	2568.65
30.5	490.833	30.5	2498.02
30.52	563.75	30.52	2463.49
30.54	611.25	30.54	2311.9
30.56	686.25	30.56	2240.08
30.58	752.083	30.58	2141.67
30.6	838.333	30.6	2126.19
30.62	827.083	30.62	2069.05
30.64	779.583	30.64	2020.24
30.66	710.833	30.66	1948.02
30.68	676.667	30.68	1920.24
30.7	639.167	30.7	1844.05
30.72	535	30.72	1835.32
30.74	550.833	30.74	1814.29
30.76	483.333	30.76	1761.11
30.78	450.833	30.78	1752.78
30.8	461.667	30.8	1717.06
30.82	428.75	30.82	1702.78
30.84	411.667	30.84	1715.08
30.86	433.333	30.86	1784.92
30.88	433.75	30.88	1768.25
30.9	408.333	30.9	1751.98
30.92	397.917	30.92	1707.14
30.94	407.917	30.94	1686.11
30.96	414.583	30.96	1703.17
30.98	415.417	30.98	1727.78
31	405.417	31	1726.59
31.02	397.917	31.02	1672.62
31.04	418.75	31.04	1765.87
31.06	409.167	31.06	1811.9
31.08	398.333	31.08	1853.97
31.1	421.667	31.1	1877.78
31.12	414.167	31.12	1890.08
31.14	386.667	31.14	1789.68
31.16	410.833	31.16	1862.7
31.18	411.667	31.18	1828.57
31.2	420	31.2	1810.32
31.22	418.75	31.22	1849.21
31.24	417.083	31.24	1966.27
31.26	420	31.26	2008.33
31.28	394.167	31.28	2119.44
31.3	397.5	31.3	2096.43
31.32	416.667	31.32	2123.02
31.34	419.583	31.34	2145.24
31.36	423.75	31.36	2181.35
31.38	441.667	31.38	2175.4
31.4	478.333	31.4	2188.1
31.42	478.75	31.42	2139.68
31.44	544.167	31.44	2088.89
31.46	578.75	31.46	2050.79
31.48	652.083	31.48	2015.87
31.5	719.583	31.5	1975.4
31.52	760.417	31.52	1966.27
31.54	682.083	31.54	1934.52
31.56	658.75	31.56	1822.22
31.58	637.917	31.58	1734.52
31.6	615.833	31.6	1671.43
31.62	530	31.62	1663.89
31.64	490	31.64	1724.21
31.66	466.25	31.66	1736.9
31.68	462.5	31.68	1710.71
31.7	428.75	31.7	1660.32
31.72	412.917	31.72	1653.17
31.74	417.083	31.74	1680.56
31.76	427.5	31.76	1751.98
31.78	417.083	31.78	1753.57
31.8	427.5	31.8	1773.02
31.82	402.5	31.82	1695.24
31.84	398.333	31.84	1695.24
31.86	411.25	31.86	1642.06
31.88	390.833	31.88	1607.14
31.9	372.083	31.9	1578.97
31.92	437.083	31.92	1678.57
31.94	400.417	31.94	1744.84
31.96	372.083	31.96	1763.49
31.98	394.167	31.98	1788.1
32	390.417	32	1861.11
32.02	410.833	32.02	1842.06
32.04	398.333	32.04	1852.78
32.06	421.667	32.06	1907.94
32.08	405	32.08	1851.19
32.1	379.167	32.1	1871.03
32.12	427.083	32.12	1965.48
32.14	392.5	32.14	2042.86
32.16	420.833	32.16	2074.21
32.18	387.5	32.18	2154.37
32.2	419.583	32.2	2244.05
32.22	408.333	32.22	2306.35
32.24	430	32.24	2295.63
32.26	422.5	32.26	2315.08
32.28	447.917	32.28	2269.44
32.3	485.833	32.3	2302.78
32.32	565	32.32	2329.37
32.34	589.167	32.34	2308.73
32.36	675.417	32.36	2155.16
32.38	746.667	32.38	1997.22
32.4	803.75	32.4	1859.13
32.42	775.417	32.42	1855.95
32.44	726.25	32.44	1831.75
32.46	706.667	32.46	1811.51
32.48	661.25	32.48	1730.16
32.5	599.167	32.5	1618.65
32.52	549.583	32.52	1517.46
32.54	488.333	32.54	1543.65
32.56	452.083	32.56	1559.92
32.58	470	32.58	1519.05
32.6	426.667	32.6	1471.83
32.62	425	32.62	1453.17
32.64	410	32.64	1460.32
32.66	412.917	32.66	1533.33
32.68	404.167	32.68	1594.44
32.7	400.833	32.7	1563.1
32.72	402.5	32.72	1526.59
32.74	392.917	32.74	1517.46
32.76	390	32.76	1546.43
32.78	393.333	32.78	1565.48
32.8	403.333	32.8	1546.83
32.82	405	32.82	1510.71
32.84	404.583	32.84	1460.71
32.86	396.667	32.86	1469.05
32.88	383.333	32.88	1569.44
32.9	408.75	32.9	1600.4
32.92	407.5	32.92	1548.81
32.94	370.417	32.94	1435.71
32.96	390.417	32.96	1387.3
32.98	384.583	32.98	1438.1
33	381.667	33	1534.52
33.02	383.75	33.02	1615.48
33.04	412.917	33.04	1640.08
33.06	375.833	33.06	1563.49
33.08	422.083	33.08	1569.44
33.1	389.167	33.1	1568.65
33.12	377.917	33.12	1600.4
33.14	400	33.14	1623.81
33.16	403.333	33.16	1650
33.18	402.5	33.18	1642.86
33.2	411.25	33.2	1549.21
33.22	428.75	33.22	1464.29
33.24	445	33.24	1407.54
33.26	442.5	33.26	1340.87
33.28	442.5	33.28	1389.68
33.3	469.167	33.3	1443.25
33.32	428.333	33.32	1435.71
33.34	411.667	33.34	1399.6
33.36	429.167	33.36	1392.46
33.38	405.833	33.38	1379.76
33.4	413.333	33.4	1362.7
33.42	393.75	33.42	1337.3
33.44	399.167	33.44	1342.86
33.46	374.167	33.46	1328.97
33.48	394.167	33.48	1414.29
33.5	402.083	33.5	1487.3
33.52	387.5	33.52	1486.11
33.54	378.75	33.54	1479.76
33.56	389.583	33.56	1472.62
33.58	391.667	33.58	1502.38
33.6	380.833	33.6	1570.24
33.62	374.167	33.62	1585.71
33.64	397.917	33.64	1499.21
33.66	386.667	33.66	1436.11
33.68	358.75	33.68	1404.37
33.7	383.75	33.7	1444.84
33.72	362.917	33.72	1541.67
33.74	392.917	33.74	1551.59
33.76	372.5	33.76	1461.9
33.78	348.75	33.78	1401.98
33.8	392.083	33.8	1433.33
33.82	370	33.82	1503.97
33.84	369.167	33.84	1620.24
33.86	389.167	33.86	1637.3
33.88	377.083	33.88	1588.89
33.9	389.583	33.9	1553.57
33.92	382.5	33.92	1548.81
33.94	368.75	33.94	1550.79
33.96	410.417	33.96	1543.65
33.98	410.833	33.98	1574.6
34	421.25	34	1553.97
34.02	410	34.02	1553.17
34.04	450	34.04	1566.27
34.06	467.917	34.06	1615.87
34.08	502.5	34.08	1586.51
34.1	532.083	34.1	1566.67
34.12	551.25	34.12	1470.24
34.14	513.75	34.14	1421.03
34.16	490.833	34.16	1370.24
34.18	492.5	34.18	1392.06
34.2	491.667	34.2	1436.9
34.22	477.917	34.22	1421.83
34.24	435.417	34.24	1403.17
34.26	401.25	34.26	1459.92
34.28	413.333	34.28	1422.62
34.3	399.583	34.3	1428.97
34.32	372.5	34.32	1406.75
34.34	414.167	34.34	1396.03
34.36	400.833	34.36	1356.75
34.38	394.167	34.38	1399.6
34.4	367.083	34.4	1386.51
34.42	396.667	34.42	1421.43
34.44	383.75	34.44	1431.35
34.46	370.417	34.46	1505.56
34.48	381.667	34.48	1538.49
34.5	369.167	34.5	1629.76
34.52	382.917	34.52	1675
34.54	386.667	34.54	1665.48
34.56	392.917	34.56	1660.71
34.58	363.75	34.58	1636.11
34.6	385.833	34.6	1659.13
34.62	415.417	34.62	1741.67
34.64	401.667	34.64	1796.03
34.66	398.333	34.66	1899.6
34.68	380.417	34.68	2001.19
34.7	385.833	34.7	2040.08
34.72	378.333	34.72	2098.02
34.74	428.75	34.74	2090.48
34.76	417.5	34.76	2051.59
34.78	424.167	34.78	2113.1
34.8	408.333	34.8	2107.94
34.82	415.417	34.82	2013.49
34.84	450.417	34.84	1944.05
34.86	527.083	34.86	1894.05
34.88	586.25	34.88	1858.33
34.9	654.167	34.9	1908.73
34.92	747.917	34.92	1968.65
34.94	783.75	34.94	1919.05
34.96	771.25	34.96	1843.65
34.98	705.417	34.98	1726.19
35	670.417	35	1609.92
35.02	667.083	35.02	1562.3
35.04	582.5	35.04	1554.37
35.06	531.25	35.06	1465.87
35.08	497.083	35.08	1494.84
35.1	458.333	35.1	1427.78
35.12	441.25	35.12	1410.71
35.14	454.167	35.14	1434.52
35.16	398.333	35.16	1372.22
35.18	417.917	35.18	1303.57
35.2	392.5	35.2	1371.43
35.22	395.417	35.22	1310.71
35.24	395.833	35.24	1274.6
35.26	407.083	35.26	1369.84
35.28	380	35.28	1333.33
35.3	390.417	35.3	1360.32
35.32	388.75	35.32	1388.1
35.34	349.583	35.34	1380.56
35.36	375.833	35.36	1310.32
35.38	374.167	35.38	1334.92
35.4	366.25	35.4	1276.19
35.42	374.167	35.42	1234.92
35.44	386.25	35.44	1205.56
35.46	376.25	35.46	1226.19
35.48	390	35.48	1236.11
35.5	367.917	35.5	1235.32
35.52	391.25	35.52	1251.98
35.54	370.833	35.54	1245.24
35.56	390.833	35.56	1229.37
35.58	375	35.58	1259.52
35.6	381.667	35.6	1343.65
35.62	371.667	35.62	1402.78
35.64	367.917	35.64	1416.27
35.66	370	35.66	1403.97
35.68	387.083	35.68	1358.73
35.7	415.417	35.7	1318.65
35.72	419.167	35.72	1348.81
35.74	390.417	35.74	1400.4
35.76	413.333	35.76	1303.57
35.78	412.917	35.78	1271.83
35.8	409.167	35.8	1305.56
35.82	404.167	35.82	1309.52
35.84	399.167	35.84	1352.38
35.86	383.333	35.86	1358.73
35.88	378.75	35.88	1275
35.9	376.25	35.9	1272.62
35.92	372.083	35.92	1268.25
35.94	380.417	35.94	1222.22
35.96	375	35.96	1240.87
35.98	375.833	35.98	1224.6
36	380	36	1244.84
36.02	370.833	36.02	1327.78
36.04	371.667	36.04	1343.65
36.06	394.583	36.06	1332.94
36.08	359.167	36.08	1319.84
36.1	374.167	36.1	1275.79
36.12	367.917	36.12	1226.19
36.14	358.333	36.14	1257.14
36.16	383.75	36.16	1301.59
36.18	416.25	36.18	1398.02
36.2	376.667	36.2	1463.1
36.22	375	36.22	1498.02
36.24	367.917	36.24	1502.38
36.26	360.417	36.26	1554.76
36.28	377.083	36.28	1549.21
36.3	392.917	36.3	1641.67
36.32	373.75	36.32	1715.87
36.34	400.417	36.34	1718.65
36.36	382.083	36.36	1708.73
36.38	409.167	36.38	1646.43
36.4	392.083	36.4	1571.43
36.42	401.25	36.42	1494.84
36.44	435	36.44	1515.48
36.46	470.833	36.46	1590.87
36.48	501.25	36.48	1648.81
36.5	551.25	36.5	1648.02
36.52	584.583	36.52	1618.65
36.54	607.917	36.54	1492.86
36.56	606.25	36.56	1450.4
36.58	594.167	36.58	1405.16
36.6	585	36.6	1346.83
36.62	564.167	36.62	1350.4
36.64	552.5	36.64	1325.79
36.66	520.417	36.66	1320.63
36.68	471.667	36.68	1274.21
36.7	468.333	36.7	1169.44
36.72	412.5	36.72	1182.94
36.74	385.417	36.74	1235.32
36.76	402.083	36.76	1268.25
36.78	411.667	36.78	1288.1
36.8	380.833	36.8	1215.87
36.82	374.583	36.82	1148.02
36.84	392.917	36.84	1226.98
36.86	387.5	36.86	1219.44
36.88	393.75	36.88	1225.79
36.9	380.833	36.9	1207.94
36.92	346.25	36.92	1184.92
36.94	373.75	36.94	1191.67
36.96	374.167	36.96	1237.3
36.98	365.833	36.98	1237.7
37	375.833	37	1246.43
37.02	375	37.02	1253.57
37.04	363.75	37.04	1305.56
37.06	369.167	37.06	1330.95
37.08	373.75	37.08	1323.41
37.1	379.583	37.1	1399.21
37.12	368.333	37.12	1379.37
37.14	382.917	37.14	1420.24
37.16	367.083	37.16	1449.6
37.18	375	37.18	1413.49
37.2	389.583	37.2	1325.4
37.22	398.333	37.22	1323.02
37.24	402.5	37.24	1223.02
37.26	427.5	37.26	1256.35
37.28	451.667	37.28	1326.59
37.3	489.583	37.3	1382.94
37.32	501.667	37.32	1396.83
37.34	527.5	37.34	1355.95
37.36	505.833	37.36	1235.71
37.38	466.667	37.38	1186.11
37.4	457.917	37.4	1221.83
37.42	447.5	37.42	1192.06
37.44	449.167	37.44	1159.92
37.46	412.917	37.46	1167.46
37.48	381.667	37.48	1138.1
37.5	375.833	37.5	1143.25
37.52	371.25	37.52	1182.94
37.54	377.083	37.54	1115.48
37.56	372.083	37.56	1048.81
37.58	397.5	37.58	1026.59
37.6	368.333	37.6	1021.83
37.62	370	37.62	1042.86
37.64	355	37.64	1075
37.66	385	37.66	1038.49
37.68	348.75	37.68	1025.4
37.7	362.5	37.7	990.873
37.72	343.75	37.72	970.238
37.74	341.25	37.74	990.476
37.76	368.75	37.76	1050
37.78	353.75	37.78	1080.16
37.8	341.667	37.8	1167.46
37.82	361.667	37.82	1155.95
37.84	367.083	37.84	1075.4
37.86	356.667	37.86	1000.4
37.88	360	37.88	945.238
37.9	358.75	37.9	901.587
37.92	370.833	37.92	989.286
37.94	344.167	37.94	998.81
37.96	350.833	37.96	1038.1
37.98	343.75	37.98	1019.05
38	338.75	38	1020.24
38.02	375.833	38.02	1033.33
38.04	356.667	38.04	1058.73
38.06	363.333	38.06	1035.71
38.08	399.583	38.08	1096.03
38.1	382.5	38.1	1073.41
38.12	387.083	38.12	1080.16
38.14	376.667	38.14	1053.17
38.16	360	38.16	971.428
38.18	362.5	38.18	961.111
38.2	374.167	38.2	1010.71
38.22	367.5	38.22	1058.73
38.24	360	38.24	1089.68
38.26	367.917	38.26	1061.51
38.28	370.417	38.28	1048.41
38.3	356.25	38.3	1082.94
38.32	356.25	38.32	1087.3
38.34	347.5	38.34	1092.46
38.36	357.5	38.36	1036.11
38.38	351.667	38.38	1034.52
38.4	356.667	38.4	1030.16
38.42	358.75	38.42	1031.35
38.44	348.75	38.44	1048.41
38.46	350	38.46	1058.73
38.48	359.583	38.48	1066.27
38.5	351.667	38.5	1136.51
38.52	360.833	38.52	1113.1
38.54	349.583	38.54	1055.95
38.56	356.667	38.56	1020.63
38.58	339.583	38.58	992.857
38.6	361.667	38.6	1080.16
38.62	358.333	38.62	1155.56
38.64	370.417	38.64	1213.89
38.66	372.917	38.66	1223.02
38.68	352.5	38.68	1163.89
38.7	360.833	38.7	1196.83
38.72	382.083	38.72	1217.06
38.74	386.667	38.74	1217.46
38.76	402.083	38.76	1219.84
38.78	410	38.78	1177.78
38.8	440.833	38.8	1090.48
38.82	467.083	38.82	1132.94
38.84	471.25	38.84	1121.83
38.86	469.167	38.86	1107.94
38.88	444.583	38.88	1096.83
38.9	427.917	38.9	1126.59
38.92	457.917	38.92	1131.35
38.94	436.25	38.94	1140.87
38.96	435	38.96	1129.76
38.98	392.083	38.98	1084.13
39	411.25	39	1086.11
39.02	386.667	39.02	1123.41
39.04	375.417	39.04	1159.92
39.06	357.083	39.06	1136.11
39.08	370.417	39.08	1085.71
39.1	362.5	39.1	1017.46
39.12	365.833	39.12	1028.17
39.14	376.25	39.14	1003.97
39.16	356.25	39.16	1051.98
39.18	340.417	39.18	1066.67
39.2	358.75	39.2	1071.03
39.22	346.25	39.22	1046.03
39.24	346.667	39.24	1076.59
39.26	373.75	39.26	1027.38
39.28	362.5	39.28	1038.1
39.3	359.583	39.3	1009.13
39.32	344.583	39.32	992.857
39.34	357.5	39.34	986.508
39.36	339.167	39.36	1051.98
39.38	369.167	39.38	1024.21
39.4	332.083	39.4	1050.79
39.42	341.25	39.42	1073.81
39.44	361.25	39.44	1113.89
39.46	368.75	39.46	1115.08
39.48	357.083	39.48	1151.98
39.5	378.333	39.5	1117.86
39.52	384.583	39.52	1134.92
39.54	392.917	39.54	1164.68
39.56	408.75	39.56	1155.95
39.58	426.25	39.58	1112.3
39.6	427.5	39.6	1081.75
39.62	401.25	39.62	1051.98
39.64	382.083	39.64	1052.78
39.66	401.25	39.66	1046.03
39.68	400.417	39.68	1011.51
39.7	389.167	39.7	1000
39.72	404.583	39.72	1020.63
39.74	382.5	39.74	1036.9
39.76	359.167	39.76	1019.84
39.78	339.583	39.78	1004.76
39.8	370.417	39.8	968.651
39.82	356.667	39.82	936.111
39.84	350	39.84	884.127
39.86	334.583	39.86	844.841
39.88	345.417	39.88	843.651
39.9	354.583	39.9	883.73
39.92	342.917	39.92	933.333
39.94	347.917	39.94	978.175
39.96	349.583	39.96	968.254
39.98	349.583	39.98	976.191
40	356.667	40	976.984

## Sheet: Figure 1d
ZIF-8		Gox@ZIF-8@HRP@ZIF-8
Temperature (oC)	Weight (%)	Temperature (oC)	Weight (%)
25.1683	1	26.3905	1
26.1329	0.9998	26.7382	1.0004
26.9523	0.99975	27.3917	1.00107
27.7373	0.99953	28.1367	1.00137
28.5339	0.99931	28.9536	1.0015
29.3243	0.99907	29.814	1.00147
30.113	0.99886	30.7006	1.00134
30.9099	0.99861	31.612	1.00115
31.7057	0.99836	32.5374	1.00092
32.5014	0.99812	33.4702	1.00064
33.3204	0.99788	34.433	1.00039
34.113	0.99758	35.4351	1.00007
34.9331	0.99727	36.4622	0.99972
35.7601	0.99699	37.4889	0.99935
36.5961	0.99675	38.5332	0.99891
37.4133	0.9965	39.6058	0.99844
38.2595	0.99624	40.6555	0.99793
39.0907	0.99595	41.7218	0.99736
39.9209	0.99568	42.7783	0.99682
40.7639	0.99542	43.8236	0.99622
41.6226	0.99521	44.8603	0.99557
42.4605	0.99496	45.9082	0.99493
43.2967	0.99468	46.9315	0.99425
44.1598	0.99446	47.9556	0.99358
44.9774	0.99425	48.9661	0.99285
45.8365	0.99401	49.968	0.99219
46.6962	0.99383	50.9532	0.99148
47.5466	0.99364	51.9493	0.99074
48.3952	0.99343	52.936	0.99008
49.2523	0.99325	53.9294	0.98937
50.1217	0.99311	54.9301	0.98866
50.9729	0.99291	55.9081	0.988
51.8218	0.99277	56.8933	0.98731
52.6823	0.99262	57.8861	0.98665
53.5331	0.9925	58.8765	0.98601
54.3875	0.99244	59.8621	0.98537
55.2383	0.99231	60.8413	0.98476
56.112	0.99222	61.838	0.98417
56.96	0.99215	62.8361	0.98357
57.8191	0.99208	63.8207	0.98302
58.6676	0.992	64.8007	0.98248
59.5253	0.99192	65.8021	0.98194
60.4163	0.99189	66.7988	0.98146
61.252	0.99182	67.7782	0.98099
62.0938	0.99177	68.7806	0.98056
62.9486	0.99178	69.7696	0.98014
63.8101	0.99174	70.764	0.97974
64.6806	0.99174	71.7552	0.97937
65.5207	0.99176	72.757	0.97904
66.3733	0.9917	73.7491	0.97875
67.2178	0.99165	74.735	0.97845
68.0815	0.99161	75.7303	0.97818
68.9417	0.99154	76.7275	0.97794
69.7827	0.9915	77.732	0.97769
70.6141	0.99147	78.7152	0.9775
71.4948	0.9914	79.718	0.97733
72.3439	0.9914	80.7165	0.97718
73.183	0.99146	81.7005	0.97706
74.0335	0.99144	82.6994	0.97693
74.8759	0.99138	83.7072	0.97684
75.7451	0.99136	84.7002	0.97675
76.5683	0.99138	85.6992	0.97665
77.43	0.99138	86.6982	0.97662
78.2853	0.99136	87.681	0.97656
79.1297	0.99133	88.6708	0.9765
79.9899	0.99135	89.6683	0.97648
80.8373	0.99136	90.6589	0.97639
81.6754	0.99133	91.6401	0.97637
82.5307	0.99126	92.6402	0.9763
83.3834	0.99123	93.6213	0.97625
84.2438	0.99118	94.6244	0.97621
85.108	0.99119	95.6136	0.97613
85.9389	0.99122	96.6177	0.97612
86.7937	0.99119	97.6062	0.97608
87.6413	0.99112	98.5908	0.976
88.4888	0.99109	99.5722	0.97597
89.3384	0.99111	100.562	0.97589
90.1869	0.99113	101.562	0.97586
91.0351	0.99108	102.544	0.97577
91.8948	0.9911	103.539	0.97573
92.7466	0.99109	104.525	0.97565
93.5998	0.99105	105.53	0.97557
94.4552	0.99098	106.512	0.9755
95.3069	0.99095	107.502	0.97541
96.1483	0.99094	108.508	0.97529
97.0084	0.9909	109.501	0.97521
97.855	0.99091	110.49	0.97511
98.708	0.99094	111.479	0.97498
99.5522	0.99093	112.461	0.97483
100.388	0.99087	113.451	0.97469
101.253	0.99082	114.452	0.97452
102.097	0.99081	115.433	0.97436
102.938	0.99079	116.434	0.97419
103.778	0.99072	117.418	0.97402
104.636	0.99068	118.409	0.97383
105.48	0.99067	119.404	0.97359
106.327	0.99066	120.4	0.97335
107.192	0.99055	121.392	0.9731
108.038	0.99044	122.371	0.97286
108.884	0.9904	123.369	0.97257
109.746	0.99039	124.366	0.97228
110.576	0.99039	125.354	0.97196
111.428	0.99037	126.35	0.97162
112.284	0.99025	127.342	0.97126
113.131	0.99013	128.327	0.97087
113.992	0.99011	129.324	0.97047
114.833	0.98998	130.312	0.97002
115.682	0.98988	131.296	0.96957
116.52	0.98983	132.3	0.96911
117.37	0.98974	133.279	0.96861
118.203	0.98969	134.278	0.96807
119.059	0.98959	135.269	0.96753
119.902	0.98945	136.274	0.96695
120.753	0.98938	137.267	0.96636
121.601	0.98925	138.244	0.9657
122.442	0.98911	139.232	0.96502
123.295	0.98895	140.238	0.96434
124.144	0.9888	141.231	0.9636
124.991	0.98867	142.211	0.96285
125.848	0.98853	143.205	0.96201
126.693	0.98833	144.199	0.96116
127.541	0.98816	145.189	0.96027
128.394	0.98802	146.168	0.95936
129.246	0.98785	147.182	0.9584
130.088	0.98767	148.158	0.95742
130.942	0.98747	149.162	0.9564
131.761	0.98725	150.15	0.95533
132.624	0.98704	151.143	0.95421
133.463	0.98687	152.118	0.95306
134.313	0.98667	153.121	0.95188
135.166	0.98641	154.118	0.95066
135.995	0.98609	155.104	0.94939
136.846	0.98585	156.103	0.94807
137.688	0.98558	157.092	0.94671
138.521	0.98528	158.091	0.94528
139.363	0.98502	159.087	0.94387
140.227	0.98469	160.077	0.94232
141.077	0.98434	161.074	0.94078
141.928	0.98399	162.058	0.93917
142.751	0.98362	163.05	0.93752
143.62	0.98326	164.043	0.93581
144.469	0.98287	165.038	0.93406
145.295	0.98246	166.022	0.93224
146.14	0.98203	167.018	0.9304
147.001	0.9816	168.002	0.92847
147.835	0.98114	169.006	0.92648
148.684	0.98067	169.997	0.92444
149.521	0.98021	170.987	0.92233
150.371	0.9797	171.979	0.92018
151.205	0.97914	172.97	0.91793
152.033	0.97861	173.961	0.91564
152.89	0.97806	174.952	0.91329
153.725	0.97748	175.959	0.91089
154.57	0.9769	176.948	0.90838
155.418	0.97623	177.933	0.90581
156.253	0.9756	178.939	0.90321
157.097	0.97493	179.932	0.9005
157.94	0.97425	180.933	0.89774
158.78	0.97357	181.923	0.89492
159.614	0.97286	182.918	0.89204
160.439	0.97215	183.913	0.88905
161.313	0.97137	184.909	0.88603
162.164	0.97055	185.915	0.88294
162.995	0.96974	186.919	0.87977
163.855	0.96892	187.895	0.87654
164.698	0.96805	188.914	0.87324
165.561	0.96716	189.911	0.86986
166.397	0.96628	190.897	0.86645
167.242	0.96533	191.892	0.86299
168.084	0.96434	192.891	0.85945
168.914	0.96335	193.892	0.85589
169.759	0.96238	194.894	0.85222
170.622	0.96131	195.889	0.84852
171.445	0.96026	196.887	0.84484
172.287	0.95919	197.887	0.84112
173.132	0.9581	198.892	0.83735
173.979	0.95696	199.893	0.83357
174.821	0.95578	200.902	0.82979
175.677	0.95463	201.9	0.82598
176.531	0.95348	202.903	0.82218
177.387	0.95232	203.905	0.81843
178.228	0.95121	204.918	0.81468
179.077	0.94992	205.927	0.81104
179.909	0.94861	206.941	0.8074
180.764	0.94733	207.959	0.80387
181.608	0.94609	208.98	0.80041
182.452	0.94484	209.988	0.79708
183.315	0.94365	211.007	0.79389
184.157	0.9425	212.027	0.79082
184.999	0.9413	213.045	0.78794
185.855	0.94019	214.072	0.78524
186.697	0.9391	215.088	0.78271
187.535	0.93802	216.111	0.78042
188.382	0.93696	217.136	0.77838
189.236	0.93591	218.176	0.77655
190.098	0.93492	219.2	0.77492
190.937	0.934	220.225	0.77348
191.784	0.93312	221.259	0.77219
192.635	0.9323	222.285	0.77101
193.487	0.93151	223.316	0.76989
194.339	0.9307	224.338	0.76884
195.194	0.92996	225.36	0.76786
196.041	0.92929	226.394	0.76688
196.895	0.92868	227.406	0.76589
197.745	0.9281	228.422	0.76492
198.59	0.92754	229.447	0.76397
199.431	0.92702	230.456	0.76306
200.289	0.9265	231.474	0.76213
201.139	0.926	232.492	0.76124
201.986	0.92547	233.506	0.7604
202.845	0.92498	234.531	0.75956
203.702	0.92454	235.544	0.75879
204.564	0.92413	236.569	0.75805
205.404	0.92374	237.587	0.75734
206.264	0.92335	238.593	0.75669
207.111	0.92298	239.612	0.75607
207.973	0.92256	240.625	0.75549
208.817	0.92217	241.648	0.75492
209.673	0.92182	242.656	0.75437
210.525	0.9215	243.662	0.75385
211.371	0.92119	244.682	0.75337
212.218	0.92086	245.701	0.7529
213.064	0.92053	246.709	0.75247
213.922	0.92027	247.715	0.75205
214.77	0.91996	248.737	0.75162
215.617	0.91966	249.743	0.75121
216.469	0.91933	250.757	0.75085
217.322	0.91903	251.758	0.75048
218.172	0.91873	252.766	0.75014
219.028	0.91849	253.773	0.74977
219.886	0.91821	254.779	0.7494
220.712	0.91791	255.797	0.74907
221.578	0.91763	256.808	0.74874
222.436	0.91737	257.823	0.74841
223.282	0.9171	258.837	0.74808
224.131	0.91678	259.839	0.74776
224.985	0.91648	260.844	0.74746
225.84	0.91621	261.862	0.74715
226.704	0.91597	262.864	0.74687
227.547	0.91573	263.886	0.74656
228.393	0.91545	264.894	0.74625
229.252	0.91517	265.908	0.74595
230.098	0.91488	266.918	0.74567
230.945	0.91454	267.943	0.74539
231.784	0.91425	268.945	0.74509
232.632	0.91401	269.948	0.74483
233.485	0.91376	270.97	0.74456
234.342	0.91347	271.991	0.74429
235.192	0.91321	272.996	0.74401
236.034	0.91294	274.013	0.74375
236.902	0.91264	275.019	0.74347
237.753	0.91238	276.027	0.7432
238.612	0.91206	277.045	0.74291
239.468	0.91176	278.06	0.74264
240.317	0.91146	279.067	0.74236
241.161	0.91115	280.082	0.7421
242.009	0.91086	281.093	0.74185
242.854	0.9106	282.099	0.74158
243.699	0.91028	283.113	0.74132
244.554	0.90998	284.129	0.74107
245.404	0.90969	285.133	0.74081
246.25	0.90943	286.144	0.74055
247.105	0.9091	287.164	0.74029
247.954	0.90874	288.184	0.74004
248.792	0.90836	289.192	0.73982
249.648	0.90804	290.206	0.73959
250.488	0.90772	291.211	0.73931
251.347	0.90739	292.234	0.73905
252.196	0.90707	293.24	0.7388
253.054	0.90675	294.249	0.73853
253.89	0.90641	295.263	0.73826
254.746	0.90607	296.275	0.73803
255.583	0.90573	297.29	0.73777
256.447	0.90538	298.306	0.73752
257.29	0.90503	299.311	0.73727
258.154	0.90466	300.327	0.73702
258.989	0.90425	301.349	0.73677
259.846	0.90385	302.354	0.73653
260.695	0.90347	303.373	0.73627
261.538	0.90308	304.381	0.73601
262.397	0.9027	305.399	0.73574
263.259	0.90232	306.408	0.73546
264.086	0.90194	307.416	0.73521
264.933	0.90155	308.437	0.73493
265.793	0.90116	309.445	0.73467
266.635	0.90074	310.448	0.73442
267.488	0.90028	311.456	0.73415
268.345	0.89983	312.464	0.73389
269.19	0.8994	313.487	0.73361
270.05	0.89901	314.485	0.73335
270.894	0.89861	315.5	0.73307
271.746	0.89818	316.512	0.73281
272.587	0.89778	317.519	0.73253
273.438	0.89735	318.529	0.73225
274.294	0.89693	319.538	0.73199
275.156	0.8965	320.547	0.7317
276	0.89607	321.556	0.73142
276.847	0.89562	322.567	0.73115
277.704	0.89519	323.583	0.73088
278.543	0.89478	324.589	0.7306
279.386	0.89436	325.608	0.73031
280.243	0.89384	326.619	0.73002
281.09	0.89333	327.621	0.72972
281.95	0.89288	328.633	0.72943
282.794	0.89245	329.652	0.72913
283.641	0.89202	330.66	0.72883
284.503	0.89155	331.671	0.72853
285.352	0.89112	332.682	0.72823
286.205	0.8907	333.703	0.72795
287.056	0.8903	334.716	0.72765
287.916	0.88986	335.724	0.72734
288.757	0.88935	336.734	0.72705
289.617	0.8888	337.744	0.72675
290.466	0.88827	338.756	0.72642
291.319	0.88777	339.755	0.72609
292.18	0.88731	340.774	0.72578
293.016	0.88688	341.783	0.72547
293.879	0.88641	342.808	0.72514
294.731	0.88595	343.815	0.72484
295.577	0.88548	344.837	0.7245
296.424	0.88502	345.845	0.72415
297.271	0.88457	346.855	0.72382
298.141	0.8841	347.873	0.72348
298.994	0.88363	348.889	0.72313
299.838	0.88311	349.903	0.72281
300.699	0.88258	350.917	0.72246
301.547	0.88209	351.92	0.72213
302.394	0.8816	352.928	0.72177
303.244	0.88109	353.952	0.72144
304.084	0.88062	354.958	0.72109
304.937	0.88014	355.98	0.72074
305.789	0.87965	356.986	0.72041
306.635	0.87917	357.999	0.72009
307.478	0.8787	359.01	0.71976
308.331	0.87824	360.013	0.71941
309.183	0.87775	361.033	0.71909
310.025	0.87725	362.039	0.71876
310.878	0.87675	363.059	0.71845
311.729	0.8762	364.065	0.71813
312.58	0.87565	365.066	0.71781
313.428	0.87515	366.086	0.71749
314.27	0.87463	367.095	0.71719
315.129	0.87415	368.116	0.71687
315.988	0.87366	369.127	0.71657
316.832	0.87313	370.138	0.71627
317.68	0.87262	371.153	0.71595
318.523	0.87212	372.168	0.71565
319.378	0.87161	373.178	0.71537
320.237	0.87111	374.192	0.71509
321.077	0.87056	375.208	0.71481
321.924	0.87005	376.216	0.71455
322.767	0.86954	377.234	0.71427
323.624	0.86905	378.244	0.71402
324.491	0.86855	379.259	0.71374
325.351	0.868	380.272	0.71348
326.197	0.86744	381.278	0.71323
327.048	0.86692	382.301	0.71298
327.899	0.86641	383.313	0.71275
328.75	0.86589	384.32	0.71253
329.596	0.86539	385.332	0.71231
330.456	0.86488	386.337	0.71208
331.294	0.86434	387.353	0.71188
332.133	0.86385	388.365	0.71167
332.986	0.86334	389.385	0.71146
333.85	0.86281	390.381	0.71124
334.694	0.86233	391.395	0.71106
335.553	0.86174	392.408	0.71088
336.395	0.86113	393.436	0.71069
337.259	0.86057	394.436	0.71052
338.111	0.86006	395.446	0.71035
338.967	0.85954	396.47	0.7102
339.8	0.85904	397.484	0.71005
340.659	0.85853	398.491	0.70988
341.502	0.85804	399.497	0.7097
342.361	0.85756	400.512	0.70956
343.206	0.85704	401.514	0.70945
344.06	0.85655	402.531	0.7093
344.913	0.85604	403.539	0.70914
345.758	0.85556	404.552	0.70901
346.601	0.85504	405.569	0.70885
347.457	0.85453	406.574	0.70871
348.313	0.85406	407.592	0.70858
349.164	0.85352	408.602	0.70843
350.028	0.85299	409.617	0.70829
350.876	0.85249	410.626	0.70816
351.741	0.85195	411.642	0.70801
352.582	0.85145	412.654	0.70787
353.445	0.85101	413.664	0.70772
354.278	0.85053	414.681	0.70758
355.14	0.85006	415.695	0.70746
355.986	0.84961	416.71	0.70732
356.833	0.8491	417.725	0.7072
357.673	0.84857	418.735	0.70707
358.517	0.84812	419.747	0.70695
359.37	0.84763	420.756	0.7068
360.228	0.84715	421.776	0.70666
361.081	0.84669	422.786	0.70653
361.928	0.84625	423.793	0.70637
362.771	0.8458	424.826	0.70623
363.622	0.84536	425.837	0.7061
364.481	0.84488	426.847	0.70595
365.316	0.84441	427.852	0.70579
366.174	0.84398	428.865	0.70565
367.028	0.84351	429.869	0.70549
367.89	0.84295	430.893	0.70533
368.748	0.84249	431.909	0.70519
369.605	0.84203	432.912	0.70504
370.463	0.84161	433.934	0.70488
371.305	0.84123	434.951	0.70473
372.156	0.84082	435.976	0.70458
373.014	0.84041	436.981	0.70443
373.861	0.83997	437.996	0.70425
374.717	0.83953	439.008	0.70409
375.566	0.83916	440.024	0.70393
376.415	0.83876	441.043	0.70376
377.272	0.83832	442.055	0.70359
378.118	0.8379	443.062	0.70339
378.953	0.83752	444.077	0.70322
379.813	0.83713	445.091	0.70302
380.67	0.83678	446.102	0.70283
381.52	0.83644	447.118	0.70263
382.371	0.83608	448.129	0.70243
383.225	0.83573	449.144	0.70227
384.07	0.8354	450.148	0.70209
384.927	0.83506	451.163	0.70189
385.775	0.8347	452.167	0.70171
386.62	0.83435	453.19	0.70153
387.463	0.83402	454.197	0.70135
388.316	0.83369	455.212	0.70116
389.159	0.83331	456.223	0.70097
390.014	0.83296	457.238	0.70079
390.864	0.83261	458.256	0.7006
391.715	0.83228	459.259	0.70041
392.569	0.83194	460.279	0.7002
393.416	0.83162	461.291	0.70001
394.273	0.83136	462.315	0.69979
395.127	0.83109	463.317	0.69959
395.977	0.83081	464.33	0.6994
396.83	0.83049	465.338	0.69919
397.683	0.83017	466.355	0.69896
398.543	0.82991	467.366	0.69873
399.395	0.8296	468.373	0.69849
400.246	0.82933	469.383	0.69824
401.105	0.82902	470.388	0.69801
401.958	0.8287	471.4	0.69782
402.813	0.82841	472.404	0.69763
403.661	0.8281	473.406	0.69742
404.523	0.82779	474.431	0.69721
405.377	0.82752	475.435	0.69702
406.227	0.82724	476.449	0.6968
407.072	0.82696	477.463	0.69661
407.917	0.82668	478.476	0.69648
408.779	0.82636	479.506	0.69642
409.644	0.82611	480.532	0.69609
410.493	0.82585	481.539	0.69566
411.344	0.82557	482.551	0.69533
412.2	0.82527	483.565	0.69507
413.058	0.82496	484.572	0.69484
413.909	0.82468	485.578	0.6946
414.757	0.82437	486.588	0.69436
415.614	0.82404	487.595	0.69411
416.454	0.82375	488.598	0.69387
417.318	0.82339	489.609	0.69363
418.146	0.82307	490.629	0.69339
419.001	0.8228	491.639	0.69315
419.853	0.82254	492.656	0.69288
420.702	0.82227	493.646	0.69263
421.557	0.822	494.661	0.69238
422.412	0.82172	495.671	0.69212
423.258	0.82154	496.679	0.69184
424.107	0.82132	497.682	0.69156
424.97	0.82104	498.691	0.69129
425.813	0.82073	499.703	0.69102
426.657	0.82046	500.707	0.69073
427.517	0.82022	501.729	0.69044
428.367	0.81993	502.731	0.69014
429.226	0.81966	503.75	0.68985
430.084	0.81938	504.757	0.68956
430.933	0.81911	505.76	0.68925
431.788	0.81884	506.781	0.68893
432.657	0.81857	507.784	0.68861
433.506	0.81831	508.802	0.68832
434.365	0.81801	509.804	0.688
435.211	0.81774	510.814	0.68765
436.069	0.81745	511.829	0.68732
436.925	0.81715	512.841	0.68695
437.768	0.81684	513.858	0.68659
438.63	0.81655	514.855	0.68627
439.48	0.81629	515.873	0.6859
440.332	0.81604	516.882	0.68553
441.193	0.81575	517.894	0.68516
442.034	0.81542	518.896	0.68479
442.89	0.81514	519.909	0.68438
443.748	0.81486	520.918	0.684
444.594	0.81462	521.926	0.68361
445.451	0.81438	522.949	0.6832
446.306	0.81407	523.949	0.68278
447.15	0.81377	524.964	0.68234
448.001	0.81344	525.974	0.68192
448.845	0.81313	526.996	0.68149
449.702	0.81283	527.996	0.68105
450.563	0.81253	529.012	0.68058
451.404	0.81225	530.019	0.68014
452.271	0.81195	531.019	0.67971
453.108	0.81173	532.031	0.67927
453.958	0.81146	533.032	0.67882
454.82	0.81117	534.047	0.67833
455.667	0.81093	535.054	0.67784
456.504	0.81069	536.062	0.67736
457.356	0.8104	537.074	0.67688
458.211	0.81012	538.089	0.67637
459.056	0.80985	539.096	0.67587
459.897	0.80957	540.098	0.67535
460.742	0.80931	541.114	0.67483
461.6	0.80904	542.127	0.6743
462.45	0.80876	543.133	0.67376
463.304	0.80849	544.148	0.67323
464.159	0.80818	545.171	0.67268
465.02	0.80784	546.189	0.67211
465.864	0.80752	547.202	0.67155
466.704	0.80729	548.214	0.67098
467.573	0.80703	549.232	0.67041
468.424	0.80677	550.241	0.66985
469.265	0.80652	551.243	0.66924
470.126	0.80625	552.254	0.66864
470.961	0.8061	553.26	0.66802
471.817	0.806	554.268	0.66743
472.67	0.80555	555.298	0.6668
473.536	0.80524	556.312	0.6662
474.382	0.80499	557.331	0.66558
475.242	0.8047	558.338	0.66491
476.098	0.80444	559.357	0.66427
476.957	0.8042	560.374	0.66361
477.816	0.80393	561.384	0.66291
478.665	0.80366	562.401	0.66225
479.508	0.8034	563.417	0.66152
480.361	0.80315	564.428	0.66078
481.203	0.80286	565.442	0.66005
482.054	0.80262	566.462	0.65931
482.908	0.80239	567.482	0.65855
483.745	0.80218	568.498	0.65781
484.584	0.80192	569.522	0.657
485.432	0.80163	570.545	0.6562
486.288	0.80134	571.558	0.65536
487.121	0.80108	572.571	0.65453
487.954	0.80084	573.601	0.65367
488.782	0.80055	574.617	0.6528
489.625	0.80029	575.641	0.6519
490.442	0.80003	576.656	0.65098
491.277	0.79978	577.684	0.65007
492.105	0.79957	578.701	0.64909
492.948	0.79935	579.716	0.6481
493.786	0.79908	580.741	0.6471
494.628	0.79881	581.756	0.64606
495.479	0.79852	582.773	0.64498
496.324	0.79823	583.792	0.64391
497.174	0.79797	584.812	0.6428
498.011	0.79769	585.829	0.64166
498.86	0.79746	586.852	0.6405
499.71	0.79729	587.874	0.6393
500.553	0.79708	588.892	0.63803
501.403	0.79686	589.914	0.63677
502.248	0.79664	590.931	0.63545
503.101	0.79635	591.951	0.63409
503.964	0.79603	592.971	0.63265
504.838	0.79574	593.981	0.63117
505.698	0.79544	595.002	0.62962
506.551	0.79514	596.019	0.62799
507.423	0.79483	597.045	0.62626
508.281	0.79467	598.065	0.62447
509.138	0.79451	599.093	0.62255
510.004	0.79431	600.117	0.62052
510.851	0.79408	601.144	0.61839
511.725	0.79386	602.166	0.61609
512.592	0.79363	603.191	0.61365
513.452	0.79341	604.207	0.61108
514.308	0.79311	605.228	0.60839
515.172	0.79282	606.249	0.6056
516.05	0.79253	607.268	0.60267
516.922	0.79221	608.276	0.59965
517.781	0.79195	609.296	0.59656
518.651	0.79166	610.315	0.59347
519.492	0.79138	611.338	0.59035
520.355	0.79102	612.364	0.58732
521.228	0.79071	613.397	0.58441
522.069	0.79041	614.436	0.58158
522.924	0.79015	615.49	0.57908
523.767	0.78993	616.522	0.57662
524.642	0.78973	617.57	0.57446
525.494	0.78949	618.599	0.57261
526.351	0.78923	619.652	0.57116
527.227	0.78889	620.692	0.56976
528.084	0.78852	621.736	0.56859
528.937	0.78819	622.776	0.56741
529.803	0.78792	623.806	0.56638
530.65	0.7877	624.838	0.5654
531.508	0.78744	625.851	0.56445
532.373	0.78714	626.863	0.56351
533.241	0.78686	627.876	0.56258
534.087	0.78658	628.893	0.56165
534.931	0.78627	629.912	0.56075
535.809	0.78596	630.926	0.55983
536.662	0.78563	631.931	0.55886
537.526	0.78534	632.946	0.55789
538.389	0.78507	633.968	0.55693
539.244	0.78477	634.989	0.55592
540.113	0.7845	636.001	0.55491
540.976	0.78415	637.029	0.55387
541.837	0.78376	638.043	0.55277
542.692	0.78342	639.061	0.55168
543.558	0.78307	640.081	0.55057
544.421	0.78268	641.101	0.54942
545.266	0.78228	642.119	0.54825
546.131	0.78185	643.144	0.54703
547.004	0.78141	644.163	0.54581
547.857	0.78099	645.192	0.54459
548.711	0.78062	646.216	0.54332
549.558	0.7803	647.241	0.54203
550.42	0.77993	648.266	0.54071
551.279	0.77949	649.291	0.53938
552.139	0.77909	650.329	0.53807
552.995	0.77872	651.342	0.53672
553.854	0.77829	652.373	0.53537
554.715	0.77786	653.407	0.53401
555.582	0.77739	654.447	0.53262
556.444	0.77696	655.479	0.53125
557.31	0.77654	656.514	0.52988
558.159	0.7761	657.546	0.5285
559.029	0.77564	658.582	0.52711
559.874	0.77516	659.611	0.52575
560.748	0.77461	660.663	0.52436
561.618	0.77412	661.689	0.52298
562.476	0.77359	662.724	0.52162
563.347	0.77306	663.757	0.52027
564.213	0.77244	664.799	0.5189
565.073	0.77191	665.84	0.51753
565.935	0.77139	666.866	0.51615
566.775	0.77089	667.889	0.51477
567.644	0.77034	668.919	0.51342
568.487	0.76973	669.957	0.51203
569.338	0.76915	670.999	0.51068
570.198	0.76856	672.047	0.50933
571.042	0.76796	673.078	0.50796
571.887	0.76732	674.116	0.50661
572.754	0.76672	675.164	0.50522
573.615	0.76614	676.195	0.50384
574.451	0.76549	677.231	0.50245
575.31	0.76481	678.26	0.50106
576.165	0.76412	679.311	0.49968
577.024	0.76343	680.354	0.49832
577.871	0.76274	681.4	0.49693
578.718	0.76205	682.438	0.49551
579.572	0.76133	683.48	0.4941
580.416	0.76056	684.519	0.49264
581.171	0.75978	685.543	0.49124
581.906	0.75903	686.583	0.48979
582.651	0.75829	687.625	0.48831
583.422	0.75738	688.667	0.48689
584.219	0.7565	689.702	0.48545
585.029	0.75563	690.736	0.48397
585.85	0.75477	691.77	0.48248
586.684	0.75392	692.806	0.48097
587.528	0.75299	693.844	0.47943
588.377	0.75209	694.867	0.4779
589.218	0.75115	695.901	0.47641
590.074	0.75021	696.929	0.47487
590.931	0.74929	697.966	0.47329
591.791	0.74828	698.993	0.47172
592.633	0.74726	700.01	0.47016
593.481	0.74618	701.048	0.46856
594.325	0.74507	702.07	0.46692
595.183	0.74394	703.103	0.46531
596.026	0.74279	704.142	0.46367
596.888	0.74162	705.172	0.46202
597.74	0.74038	706.209	0.46033
598.597	0.73911	707.234	0.45865
599.456	0.73775	708.254	0.45695
600.306	0.73637	709.289	0.45523
601.165	0.73494	710.315	0.4535
602.021	0.73344	711.341	0.4517
602.887	0.73186	712.369	0.44985
603.737	0.73018	713.396	0.44804
604.584	0.72844	714.428	0.44623
605.426	0.72665	715.456	0.4444
606.286	0.72474	716.493	0.44254
607.133	0.7226	717.526	0.44067
607.967	0.72033	718.561	0.43877
608.817	0.71794	719.593	0.43685
609.659	0.71536	720.626	0.43488
610.497	0.71262	721.66	0.43294
611.337	0.70981	722.689	0.43097
612.194	0.70683	723.729	0.429
613.032	0.70366	724.758	0.42697
613.862	0.70038	725.793	0.42488
614.722	0.69698	726.826	0.42287
615.575	0.69347	727.847	0.4208
616.428	0.68996	728.882	0.41872
617.281	0.68645	729.916	0.41662
618.152	0.68306	730.954	0.41445
619.025	0.67988	731.984	0.41227
619.892	0.67689	733.018	0.41014
620.784	0.67422	734.051	0.40799
621.658	0.67185	735.092	0.40578
622.563	0.66982	736.126	0.40356
623.442	0.66798	737.16	0.40133
624.339	0.66636	738.193	0.3991
625.216	0.66493	739.229	0.39687
626.1	0.66365	740.261	0.39458
626.988	0.66248	741.312	0.39229
627.867	0.66134	742.349	0.39005
628.726	0.66029	743.386	0.38773
629.597	0.6593	744.435	0.38546
630.449	0.65833	745.482	0.38318
631.308	0.65738	746.519	0.38086
632.181	0.65648	747.561	0.37855
633.032	0.65559	748.597	0.37624
633.9	0.65472	749.648	0.3739
634.744	0.65378	750.687	0.37154
635.599	0.65285	751.74	0.3692
636.462	0.65193	752.821	0.36685
637.3	0.65101	753.887	0.36447
638.149	0.65013	754.953	0.36211
639.013	0.64924	756.002	0.35973
639.865	0.64828	757.041	0.35731
640.715	0.64727	758.077	0.35487
641.561	0.64625	759.088	0.35251
642.414	0.6452	760.107	0.35017
643.276	0.64414	761.112	0.34777
644.137	0.64309	762.123	0.34534
644.992	0.64209	763.123	0.34293
645.856	0.64108	764.131	0.34053
646.708	0.64005	765.159	0.33811
647.564	0.63897	766.19	0.33571
648.416	0.6378	767.24	0.3333
649.281	0.63662	768.276	0.33088
650.142	0.63541	769.317	0.32847
651.008	0.63419	770.364	0.32605
651.853	0.63292	771.399	0.32362
652.714	0.6316	772.431	0.32119
653.569	0.63022	773.461	0.31876
654.449	0.62891	774.494	0.31634
655.307	0.62767	775.527	0.31392
656.171	0.62653	776.553	0.31149
657.038	0.62528	777.584	0.30907
657.89	0.62394	778.618	0.30663
658.765	0.62264	779.652	0.30419
659.626	0.62136	780.694	0.30177
660.489	0.62007	781.726	0.29932
661.361	0.61875	782.77	0.29691
662.23	0.61744	783.814	0.2945
663.091	0.6161	784.864	0.29206
663.96	0.61473	785.903	0.28964
664.832	0.61344	786.94	0.28722
665.701	0.6122	787.979	0.28481
666.583	0.61097	789.026	0.28239
667.462	0.60968	790.073	0.27996
668.329	0.60842	791.102	0.27754
669.196	0.60712	792.139	0.27514
670.066	0.6058	793.177	0.27274
670.944	0.60453	794.215	0.27035
671.807	0.60329	795.243	0.26794
672.673	0.60205	796.276	0.26554
673.541	0.60082	797.297	0.26317
674.407	0.59962	798.336	0.26081
675.277	0.5984	799.355	0.25844
676.146	0.59713	800.389	0.25608
677.036	0.59584	801.406	0.2537
677.906	0.59462	802.436	0.25135
678.774	0.59336	803.444	0.24901
679.637	0.59208	804.473	0.2467
680.511	0.59083	805.487	0.24438
681.398	0.58956	806.51	0.24204
682.254	0.58827	807.534	0.23975
683.129	0.587	808.552	0.23744
683.99	0.58573	809.587	0.23517
684.863	0.58447
685.72	0.5833
686.613	0.58215
687.469	0.58093
688.334	0.57966
689.203	0.57838
690.063	0.57714
690.923	0.57592
691.788	0.5747
692.656	0.57347
693.525	0.57221
694.397	0.57094
695.265	0.56966
696.133	0.56841
697.004	0.56711
697.88	0.56588
698.758	0.56461
699.628	0.56327
700.487	0.56205
701.348	0.56091
702.219	0.55961
703.078	0.55829
703.964	0.55701
704.817	0.55574
705.68	0.55446
706.554	0.5532
707.419	0.55194
708.283	0.55073
709.147	0.54947
710.014	0.54849
710.898	0.54758
711.777	0.5464
712.637	0.54498
713.521	0.54357
714.395	0.54215
715.273	0.54086
716.139	0.53966
717.013	0.53898
717.883	0.53774
718.759	0.53611
719.638	0.53443
720.523	0.533
721.374	0.53164
722.25	0.53035
723.133	0.52903
724.002	0.52773
724.866	0.52639
725.733	0.52506
726.607	0.52365
727.475	0.52222
728.34	0.52105
729.199	0.51982
730.073	0.51844
730.911	0.51686
731.785	0.51529
732.645	0.51378
733.515	0.5123
734.362	0.51082
735.226	0.50941
736.085	0.50795
736.938	0.50649
737.797	0.50498
738.67	0.50347
739.532	0.50198
740.391	0.50048
741.252	0.49894
742.122	0.49739
742.98	0.49586
743.843	0.49434
744.704	0.49279
745.576	0.49121
746.447	0.48961
747.312	0.48798
748.184	0.48632
749.065	0.48472
749.928	0.4831
750.79	0.48158
751.651	0.48027
752.509	0.47867
753.373	0.47687
754.227	0.475
755.094	0.4732
755.948	0.47145
756.82	0.46987
757.652	0.46791
758.548	0.46664
759.383	0.46417
760.291	0.46288
761.124	0.4621
761.977	0.45841
762.84	0.45727
763.7	0.45581
764.589	0.45454
765.455	0.45257
766.3	0.45054
767.18	0.44877
768.043	0.447
768.887	0.4452
769.758	0.44338
770.63	0.44151
771.491	0.43966
772.358	0.43781
773.207	0.43598
774.086	0.43417
774.949	0.43242
775.815	0.43069
776.688	0.42861
777.559	0.42654
778.41	0.4246
779.295	0.42285
780.121	0.42048
780.981	0.41823
781.852	0.41693
782.722	0.41533
783.591	0.41305
784.451	0.41108
785.323	0.40917
786.174	0.40729
787.074	0.40537
787.934	0.40347
788.798	0.40138
789.669	0.39916
790.53	0.39717
791.378	0.39513
792.253	0.39303
793.128	0.39077
793.975	0.38923
794.859	0.38683
795.712	0.38537
796.589	0.38271
797.457	0.38098
798.337	0.37896
799.202	0.37693
800.055	0.37493
800.926	0.37293
801.795	0.37094
802.652	0.36889
803.531	0.36679
804.399	0.36482
805.274	0.36295
806.156	0.36095
807.016	0.35861
807.872	0.35636
808.728	0.35434
809.599	0.35237
810.47	0.35045
811.33	0.34858
812.209	0.3466
813.075	0.34457
813.939	0.34263
814.806	0.34078
815.659	0.33889
816.518	0.33694
817.395	0.33503
818.255	0.33321
--	--
--	--
--	--
--	--
--	--
--	--
--	--
--	--
--	--
--	--
--	--
--	--
--	--
--	--
--	--
--	--
--	--
--	--
--	--
--	--
--	--
--	--
--	--
--	--
--	--
--	--
--	--
--	--
--	--
--	--
--	--
--	--
--	--
--	--
--	--
--	--
--	--
--	--
--	--
--	--
--	--
--	--
--	--
--	--
--	--
--	--
--	--
--	--
--	--
--	--
--	--
--	--
--	--
--	--
--	--
--	--
--	--
--	--
--	--
--	--
--	--
--	--
--	--
--	--
--	--
--	--
--	--
--	--
--	--
--	--
--	--
--	--
--	--
--	--
--	--
--	--
--	--
--	--
--	--
--	--
--	--
--	--
--	--
--	--
--	--
--	--
--	--
--	--
--	--
--	--
--	--
--	--
--	--
--	--
--	--
--	--
--	--
--	--
--	--
--	--
--	--
--	--
--	--
--	--
--	--
--	--
--	--
--	--
--	--
--	--
--	--
--	--
--	--
--	--
--	--
--	--
--	--
--	--
--	--
--	--
--	--
--	--
--	--
--	--
--	--
--	--
--	--
--	--
--	--
--	--
--	--
--	--
--	--
--	--
--	--
--	--
--	--
--	--
--	--
--	--
--	--
--	--
--	--
--	--
--	--
--	--
--	--
--	--
--	--
--	--
--	--
--	--
--	--
--	--
--	--
--	--
--	--
--	--
--	--
--	--
--	--
--	--
--	--
--	--
--	--
--	--
--	--
--	--
--	--
--	--
--	--
--	--
--	--
--	--
--	--
--	--
--	--
--	--
--	--
--	--
--	--
--	--
--	--
--	--
--	--
--	--
--	--
--	--
--	--
--	--
--	--
--	--
--	--
--	--
--	--
--	--
--	--
--	--
--	--
--	--
--	--
--	--
--	--
--	--
--	--
--	--
--	--
--	--
--	--
--	--
--	--
--	--
--	--
--	--
--	--
--	--
--	--
--	--
--	--
--	--
--	--
--	--
--	--
--	--
--	--
--	--
--	--
--	--
--	--
--	--
--	--
--	--
--	--
--	--
--	--
--	--
--	--
--	--
--	--
--	--
--	--
--	--
--	--
--	--
--	--
--	--
--	--
--	--
--	--
--	--
--	--
--	--
--	--
--	--
--	--
--	--
--	--
--	--
--	--
--	--
--	--
--	--
--	--
--	--
--	--
--	--
--	--
--	--
--	--
--	--
--	--
--	--
--	--
--	--
--	--
--	--
--	--
--	--
--	--
--	--
--	--
--	--
--	--
--	--
--	--
--	--
--	--
--	--
--	--
--	--
--	--
--	--
--	--
--	--
--	--
--	--
--	--
--	--
--	--
--	--
--	--
--	--
--	--
--	--
--	--
--	--
--	--
--	--
--	--
--	--
--	--
--	--
--	--
--	--
--	--
--	--
--	--
--	--
--	--
--	--
--	--
--	--
--	--
--	--
--	--
--	--
--	--
--	--
--	--
--	--
--	--
--	--
--	--
--	--
--	--
--	--
--	--
--	--
--	--
--	--
--	--
--	--
--	--
--	--
--	--
--	--
--	--
--	--
--	--
--	--
--	--
--	--
--	--
--	--
--	--
--	--
--	--
--	--
--	--
--	--
--	--
--	--
--	--
--	--
--	--
--	--
--	--
--	--
--	--
--	--
--	--
--	--
--	--
--	--
--	--
--	--
--	--
--	--
--	--
--	--
--	--
--	--
--	--
--	--
--	--
--	--
--	--
--	--
--	--
--	--
--	--
--	--
--	--
--	--
--	--
--	--
--	--
--	--
--	--
--	--
--	--
--	--
--	--
--	--
--	--
--	--
--	--
--	--
--	--
--	--
--	--
--	--
--	--
--	--
--	--
--	--
--	--
--	--
--	--
--	--
--	--
--	--
--	--
--	--
--	--
--	--
--	--
--	--
--	--
--	--
--	--
--	--
--	--
--	--
--	--
--	--
--	--
--	--
--	--
--	--
--	--
--	--
--	--
--	--
--	--
--	--
--	--
--	--
--	--
--	--
--	--
--	--
--	--
--	--
--	--
--	--
--	--
--	--
--	--
--	--
--	--
--	--
--	--
--	--
--	--
--	--
--	--
--	--
--	--
--	--
--	--
--	--
--	--
--	--
--	--
--	--
--	--
--	--
--	--
--	--
--	--
--	--
--	--
--	--
--	--
--	--
--	--
--	--
--	--
--	--
--	--
--	--
--	--
--	--
--	--
--	--
--	--
--	--
--	--
--	--
--	--
--	--
--	--
--	--
--	--
--	--
--	--
--	--
--	--
--	--
--	--
--	--
--	--
--	--
--	--
--	--
--	--
--	--
--	--
--	--
--	--
--	--
--	--
--	--
--	--
--	--
--	--
--	--
--	--
--	--
--	--
--	--
--	--
--	--
--	--
--	--
--	--
--	--
--	--
--	--
--	--
--	--
--	--
--	--
--	--
--	--
--	--
--	--
--	--
--	--
--	--
--	--
--	--
--	--
--	--
--	--
--	--
--	--
--	--
--	--
--	--
--	--
--	--
--	--
--	--
--	--
--	--
--	--
--	--
--	--
--	--
--	--
--	--
--	--
--	--
--	--
--	--
--	--
--	--
--	--
--	--
--	--
--	--
--	--
--	--
--	--
--	--
--	--
--	--
--	--
--	--
--	--
--	--
--	--
--	--
--	--
--	--
--	--
--	--
--	--
--	--
--	--
--	--
--	--
--	--
--	--
--	--
--	--
--	--
--	--
--	--
--	--
--	--
--	--
--	--
--	--
--	--
--	--
--	--
--	--
--	--
--	--
--	--
--	--
--	--
--	--
--	--
--	--
--	--
--	--
--	--
--	--
--	--
--	--
--	--
--	--
--	--
--	--
--	--
--	--
--	--
--	--
--	--
--	--
--	--
--	--
--	--
--	--
--	--
--	--
--	--
--	--
--	--
--	--
--	--
--	--
--	--
--	--
--	--
--	--
--	--
--	--
--	--
--	--
--	--
--	--
--	--
--	--
--	--
--	--
--	--
--	--
--	--
--	--
--	--
--	--
--	--
--	--
--	--
--	--
--	--
--	--
--	--
--	--
--	--
--	--
--	--
--	--
--	--
--	--
--	--
--	--
--	--
--	--
--	--
--	--
--	--
--	--
--	--
--	--
--	--
--	--
--	--
--	--
--	--
--	--
--	--
--	--
--	--
--	--
--	--
--	--
--	--
--	--
--	--
--	--
--	--
--	--
--	--
--	--
--	--
--	--
--	--
--	--
--	--
--	--
--	--
--	--
--	--
--	--
--	--
--	--
--	--
--	--
--	--
--	--
--	--
--	--
--	--
--	--
--	--
--	--
--	--
--	--
--	--
--	--
--	--
--	--
--	--
--	--
--	--
--	--
--	--
--	--
--	--
--	--
--	--
--	--
--	--
--	--
--	--
--	--
--	--
--	--
--	--
--	--
--	--
--	--
--	--
--	--
--	--
--	--
--	--
--	--
--	--
--	--
--	--
--	--
--	--
--	--
--	--
--	--
--	--
--	--
--	--
--	--
--	--
--	--
--	--
--	--
--	--
--	--
--	--
--	--
--	--
--	--
--	--
--	--
--	--
--	--
--	--
--	--
--	--
--	--
--	--
--	--
--	--
--	--
--	--
--	--
--	--
--	--
--	--
--	--
--	--
--	--
--	--
--	--
--	--
--	--
--	--
--	--
--	--
--	--
--	--
--	--
--	--
--	--
--	--
--	--
--	--
--	--
--	--
--	--
--	--
--	--
--	--
--	--
--	--
--	--
--	--
--	--
--	--
--	--
--	--
--	--
--	--
--	--
--	--
--	--
--	--
--	--
--	--
--	--
--	--
--	--
--	--
--	--
--	--
--	--
--	--
--	--
--	--
--	--
--	--
--	--
--	--
--	--
--	--
--	--
--	--
--	--
--	--
--	--
--	--
--	--
--	--
--	--
--	--
--	--
--	--
--	--
--	--
--	--
--	--
--	--
--	--
--	--
--	--
--	--
--	--
--	--
--	--
--	--
--	--
--	--
--	--
--	--
--	--
--	--
--	--
--	--
--	--
--	--
--	--
--	--
--	--
--	--
--	--
--	--
--	--
--	--
--	--
--	--
--	--
--	--
--	--
--	--
--	--
--	--
--	--
--	--
--	--
--	--
--	--
--	--
--	--
--	--
--	--
--	--
--	--
--	--
--	--
--	--
--	--
--	--
--	--
--	--
--	--
--	--
--	--
--	--
--	--
--	--
--	--
--	--
--	--
--	--
--	--
--	--
--	--
--	--
--	--
--	--
--	--
--	--
--	--
--	--
--	--
--	--
--	--
--	--
--	--
--	--
--	--
--	--
--	--
--	--
--	--
--	--
--	--
--	--
--	--
--	--
--	--
--	--
--	--
--	--
--	--
--	--
--	--
--	--
--	--
--	--
--	--
--	--
--	--
--	--
--	--
--	--
--	--
--	--
--	--
--	--
--	--
--	--
--	--
--	--
--	--
--	--
--	--
--	--
--	--
--	--
--	--
--	--
--	--
--	--
--	--
--	--
--	--
--	--
--	--
--	--
--	--
--	--
--	--
--	--
--	--
--	--
--	--
--	--
--	--
--	--
--	--
--	--
--	--
--	--
--	--
--	--
--	--
--	--
--	--
--	--
--	--
--	--
--	--
--	--
--	--
--	--
--	--
--	--
--	--
--	--
--	--
--	--
--	--
--	--
--	--
--	--
--	--
--	--
--	--
--	--
--	--
--	--
--	--
--	--
--	--
--	--
--	--
--	--
--	--
--	--
--	--
--	--
--	--
--	--
[truncated: 2,653 more rows]

## Sheet: Figure 1i
Wavenumber (cm-1)	IR Phase φ2 (o)
	outer1	inner	outer2
1498.41	18.7088	16.0804	42.0353
1501.14	20.2319	15.3712	44.032
1503.86	21.319	14.666	46.3388
1506.59	22.221	14.4239	48.8458
1509.32	23.2107	14.8489	51.1738
1512.04	24.3645	15.6238	52.6173
1514.77	25.3882	15.9956	52.4835
1517.5	25.6885	15.3185	50.6656
1520.22	24.7729	13.6174	47.8394
1522.95	22.6991	11.6264	45.0295
1525.68	20.1544	10.2326	42.9902
1528.4	18.0233	9.88939	41.9326
1531.13	16.8627	10.5328	41.6674
1533.86	16.7637	11.8554	41.8508
1536.58	17.5239	13.5468	42.1327
1539.31	18.8354	15.3693	42.215
1542.04	20.3863	17.1232	41.8694
1544.76	21.8938	18.5834	40.9371
1547.49	23.0909	19.4507	39.3232
1550.22	23.6739	19.3836	37.0615
1552.94	23.2748	18.2692	34.6037
1555.67	21.6851	16.7408	33.2508
1558.4	19.4605	16.0387	34.6121
1561.12	17.9652	16.6955	38.6921
1563.85	17.9814	18.1522	43.6028
1566.58	18.9611	19.7362	47.5228
1569.3	19.943	21.1518	49.8091
1572.03	20.3742	22.34	50.6787
1574.76	20.2108	23.3075	50.671
1577.48	19.774	24.0644	50.3809
1580.21	19.6266	24.6	50.3695
1582.94	20.4279	24.8406	51.0783
1585.66	22.6365	24.5816	52.6587
1588.39	26.0704	23.5345	54.8348
1591.12	29.7235	21.6771	57.0922
1593.84	32.3325	19.5522	59.0535
1596.57	33.2478	17.9332	60.5254
1599.3	32.6121	17.2511	61.3308
1602.02	30.9532	17.4389	61.2939
1604.75	28.8591	18.1198	60.3436
1607.48	26.8696	18.819	58.5812
1610.2	25.4007	19.0947	56.2595
1612.93	24.6015	18.6298	53.6974
1615.66	24.2383	17.3154	51.1886
1618.38	23.8077	15.2984	48.9587
1621.11	22.8596	12.9463	47.1637
1623.84	21.2416	10.7459	45.8995
1626.56	19.0977	9.19674	45.2139
1629.29	16.7395	8.74135	45.1308
1632.02	14.5441	9.71351	45.6795
1634.74	12.9185	12.2469	46.907
1637.47	12.2833	16.1075	48.8316
1640.2	13.0088	20.5457	51.3274
1642.92	15.2748	24.4433	54.0562
1645.65	18.9259	26.8629	56.6102
1648.38	23.4376	27.5513	58.7545
1651.1	28.0352	26.9015	60.4835
1653.83	31.9945	25.5408	61.8746
1656.56	34.9539	23.9712	62.915
1659.28	36.9054	22.4032	63.3926
1662.01	37.9146	20.7127	62.862
1664.74	37.8537	18.4978	60.766
1667.46	36.3341	15.3592	56.8647
1670.19	32.9882	11.3807	51.7992
1672.92	28.0558	7.26109	46.9913
1675.64	22.624	3.7803	43.6769
1678.37	17.9906	1.30526	42.2356
1681.1	14.8464	-0.17179	42.3731
1683.82	13.1285	-0.77779	43.5559
1686.55	12.391	-0.58808	45.2557
1689.28	12.1611	0.44015	47.0254
1692	12.1131	2.48714	48.5632
1694.73	12.1763	5.85087	49.8797
1697.46	12.6893	8.77928	51.4543
1700.18	14.4719	12.9843	52.9051

## Sheet: Figure 1k
	repeat 1	repeat 2	repeat 3	mean	std.
I: Gox@ZIF-8@HRP@ZIF-8	0.494	0.457	0.504	0.485	0.02476
II: Free Gox&HRP	0.0874	0.0609	0.0767	0.075	0.01333
III: Gox@ZIF-8&HRP@ZIF-8	0.0583	0.0601	0.0346	0.051	0.01423
IV: Gox/HRP@ZIF-8	0.533	0.573	0.564	0.55667	0.02098

## Sheet: Figure 2g
Wavenumber (cm-1)	IR Phase φ2 (o)
	outer1	inner	outer2
1498.41	107.779	104.36	108.364
1501.72	108.488	106.566	106.835
1505.03	110.105	110.183	106.561
1508.33	111.961	114.126	107.193
1511.64	113.25	117.08	108.207
1514.95	113.467	118.143	109.186
1518.26	112.664	117.122	109.927
1521.57	111.321	114.408	110.417
1524.87	110.051	110.772	110.814
1528.18	109.382	107.191	111.395
1531.49	109.656	104.632	112.435
1534.8	110.964	103.778	114.027
1538.1	113.089	104.842	115.965
1541.41	115.494	107.522	117.752
1544.72	117.434	111.053	118.752
1548.03	118.214	114.388	118.437
1551.33	117.492	116.543	116.648
1554.64	115.468	117.027	113.79
1557.95	112.842	116.034	110.795
1561.26	110.528	114.265	108.787
1564.57	109.276	112.527	108.602
1567.87	109.412	111.403	110.487
1571.18	110.805	111.137	114.087
1574.49	112.998	111.666	118.645
1577.8	115.413	112.731	123.264
1581.1	117.526	113.987	127.14
1584.41	118.987	115.08	129.706
1587.72	119.653	115.721	130.687
1591.03	119.592	115.756	130.112
1594.34	119.058	115.217	128.309
1597.64	118.44	114.346	125.867
1600.95	118.167	113.552	123.514
1604.26	118.547	113.29	121.934
1607.57	119.621	113.892	121.561
1610.87	121.103	115.428	122.454
1614.18	122.489	117.625	124.288
1617.49	123.281	119.906	126.453
1620.8	123.181	121.528	128.25
1624.11	122.199	121.812	129.095
1627.41	120.647	120.398	128.654
1630.72	119.066	117.443	126.885
1634.03	118.099	113.636	124.006
1637.34	118.285	110.007	120.443
1640.64	119.797	107.615	116.815
1643.95	122.276	107.308	113.893
1647.26	124.997	109.538	112.459
1650.57	127.23	114.141	113.018
1653.88	128.432	120.2	115.536
1657.18	128.332	126.287	119.499
1660.49	127.019	131.004	124.177
1663.8	124.869	133.447	128.819
1667.11	122.366	133.356	132.764
1670.41	119.944	131.031	135.531
1673.72	117.912	127.14	136.859
1677.03	116.447	122.508	136.717
1680.34	115.589	117.944	135.318
1683.64	115.306	114.194	133.176
1686.95	115.582	111.939	131.145
1690.26	116.498	111.698	130.252
1693.57	118.142	113.534	131.25
1696.88	120.466	116.849	134.068

## Sheet: Figure 2i
	repeat 1	repeat 2	repeat 3	mean	std.
I: Pro@ZIF-8@ADH/NAD+@ysZIF-8	26.6069	27.0123	27.117	26.9121	0.26942
II: Free Pro&ADH/NAD+	2.335	1.8521	1.9848	2.0573	0.24948
III: Pro/ADH/NAD+@ysZIF-8	1.5214	1.6789	2.0346	1.745	0.2629
IV: Pro@ZIF-8&ADH/NAD+@ysZIF-8	10.827	13.2878	12.1642	12.093	1.23194
V: Pro@ZIF-8@ADH/NAD+@ZIF-8	11.627	12.6878	12.6002	12.305	0.5888

## Sheet: Figure 2j
0 day		1day		3 day		7 day
Wavelength (nm)	FL (a.u.)	Wavelength (nm)	FL (a.u.)	Wavelength (nm)	FL (a.u.)	Wavelength (nm)	FL (a.u.)
300.8	4356.95	300.8	2474.63	300.8	2002.72	300.8	1843.94
301	4404.96	301	2518.26	301	2021.98	301	1879.61
301.2	4440.97	301.2	2554.16	301.2	2034.82	301.2	1901.69
301.4	4484.98	301.4	2591.91	301.4	2068.31	301.4	1916.41
301.6	4548.99	301.6	2599.65	301.6	2089.81	301.6	1949.24
301.8	4593	301.8	2633.69	301.8	2100.97	301.8	1952.08
302	4637.01	302	2637.71	302	2138.1	302	1948.11
302.2	4673.02	302.2	2690.01	302.2	2147.03	302.2	1984.91
302.4	4725.03	302.4	2700.22	302.4	2167.68	302.4	1986.04
302.6	4757.04	302.6	2744.16	302.6	2190.85	302.6	2008.69
302.8	4821.05	302.8	2785.93	302.8	2205.64	302.8	2025.67
303	4861.06	303	2803.57	303	2234.39	303	2036.43
303.2	4881.06	303.2	2846.59	303.2	2257	303.2	2048.32
303.4	4921.07	303.4	2861.13	303.4	2254.77	303.4	2069.83
303.6	4913.07	303.6	2893	303.6	2282.12	303.6	2089.08
303.8	4981.08	303.8	2911.26	303.8	2299.71	303.8	2098.14
304	5041.1	304	2940.66	304	2312.55	304	2102.67
304.2	5077.11	304.2	2962.32	304.2	2335.72	304.2	2119.65
304.4	5105.11	304.4	2979.65	304.4	2351.35	304.4	2124.75
304.6	5149.12	304.6	3019.57	304.6	2376.47	304.6	2150.79
304.8	5157.12	304.8	3023.59	304.8	2393.22	304.8	2164.38
305	5177.13	305	3054.53	305	2408.57	305	2160.42
305.2	5205.13	305.2	3082.38	305.2	2407.73	305.2	2182.5
305.4	5209.13	305.4	3106.83	305.4	2429.78	305.4	2182.5
305.6	5233.14	305.6	3128.49	305.6	2447.64	305.6	2207.41
305.8	5269.15	305.8	3162.53	305.8	2471.37	305.8	2210.8
306	5281.15	306	3165.62	306	2482.54	306	2224.96
306.2	5293.15	306.2	3202.76	306.2	2496.21	306.2	2253.27
306.4	5301.15	306.4	3202.76	306.4	2520.22	306.4	2283.27
306.6	5325.16	306.6	3249.17	306.6	2521.89	306.6	2279.31
306.8	5329.16	306.8	3246.08	306.8	2543.94	306.8	2285.54
307	5341.16	307	3277.02	307	2552.87	307	2296.29
307.2	5361.17	307.2	3314.16	307.2	2559.57	307.2	2302.52
307.4	5361.17	307.4	3317.25	307.4	2563.2	307.4	2319.5
307.6	5389.17	307.6	3338.91	307.6	2588.32	307.6	2319.5
307.8	5365.17	307.8	3351.29	307.8	2595.58	307.8	2334.79
308	5381.17	308	3342.01	308	2607.86	308	2334.22
308.2	5377.17	308.2	3382.23	308.2	2614.56	308.2	2354.61
308.4	5373.17	308.4	3379.14	308.4	2621.82	308.4	2347.81
308.6	5381.17	308.6	3400.8	308.6	2623.21	308.6	2358
308.8	5409.18	308.8	3431.75	308.8	2648.06	308.8	2394.8
309	5385.17	309	3447.22	309	2656.15	309	2398.77
309.2	5381.17	309.2	3441.03	309.2	2657.55	309.2	2400.46
309.4	5397.17	309.4	3456.5	309.4	2654.48	309.4	2400.46
309.6	5401.18	309.6	3468.88	309.6	2670.94	309.6	2406.13
309.8	5409.18	309.8	3496.73	309.8	2668.43	309.8	2431.6
310	5449.19	310	3475.07	310	2692.16	310	2413.49
310.2	5437.18	310.2	3496.73	310.2	2700.25	310.2	2422.54
310.4	5433.18	310.4	3521.49	310.4	2704.16	310.4	2435.57
310.6	5441.18	310.6	3530.77	310.6	2705.28	310.6	2454.81
310.8	5457.19	310.8	3540.05	310.8	2721.19	310.8	2453.68
311	5481.19	311	3549.34	311	2724.26	311	2457.64
311.2	5481.19	311.2	3561.71	311.2	2745.47	311.2	2470.1
311.4	5477.19	311.4	3583.37	311.4	2748.26	311.4	2486.52
311.6	5493.2	311.6	3571	311.6	2753.57	311.6	2465.57
311.8	5501.2	311.8	3598.85	311.8	2756.08	311.8	2478.59
312	5517.2	312	3608.13	312	2757.47	312	2508.03
312.2	5537.21	312.2	3635.98	312.2	2773.38	312.2	2523.88
312.4	5561.21	312.4	3645.26	312.4	2799.62	312.4	2522.19
312.6	5549.21	312.6	3632.89	312.6	2805.2	312.6	2528.41
312.8	5549.21	312.8	3666.92	312.8	2807.99	312.8	2526.71
313	5585.22	313	3673.11	313	2810.79	313	2543.13
313.2	5593.22	313.2	3688.59	313.2	2821.95	313.2	2543.7
313.4	5621.22	313.4	3700.96	313.4	2858.24	313.4	2540.3
313.6	5625.22	313.6	3694.77	313.6	2838.7	313.6	2569.74
313.8	5645.23	313.8	3731.91	313.8	2847.07	313.8	2600.31
314	5669.23	314	3735	314	2861.03	314	2579.37
314.2	5681.24	314.2	3753.57	314.2	2883.36	314.2	2595.78
314.4	5681.24	314.4	3756.66	314.4	2888.94	314.4	2603.14
314.6	5701.24	314.6	3775.23	314.6	2900.11	314.6	2572.57
314.8	5729.25	314.8	3787.61	314.8	2914.06	314.8	2600.31
315	5749.25	315	3812.36	315	2936.39	315	2618.43
315.2	5749.25	315.2	3824.74	315.2	2947.56	315.2	2635.41
315.4	5737.25	315.4	3843.31	315.4	2947.56	315.4	2632.58
315.6	5805.26	315.6	3874.25	315.6	2978.26	315.6	2641.08
315.8	5825.27	315.8	3877.35	315.8	3000.59	315.8	2637.68
316	5845.27	316	3892.82	316	3020.13	316	2655.23
316.2	5829.27	316.2	3917.57	316.2	3011.76	316.2	2693.73
316.4	5861.28	316.4	3929.95	316.4	3048.04	316.4	2695.99
316.6	5881.28	316.6	3963.99	316.6	3078.75	316.6	2696.56
316.8	5929.29	316.8	3976.37	316.8	3073.16	316.8	2733.92
317	5925.29	317	4016.6	317	3120.61	317	2745.25
317.2	5973.3	317.2	4028.98	317.2	3140.15	317.2	2762.23
317.4	6001.31	317.4	4056.83	317.4	3190.4	317.4	2764.5
317.6	6005.31	317.6	4063.01	317.6	3207.14	317.6	2763.93
317.8	6041.32	317.8	4100.15	317.8	3215.52	317.8	2797.33
318	6045.32	318	4131.09	318	3237.85	318	2826.77
318.2	6109.33	318.2	4158.94	318.2	3296.46	318.2	2834.13
318.4	6121.33	318.4	4196.08	318.4	3321.58	318.4	2842.06
318.6	6193.35	318.6	4214.64	318.6	3357.87	318.6	2879.42
318.8	6217.35	318.8	4223.93	318.8	3419.28	318.8	2872.63
319	6277.37	319	4273.44	319	3433.23	319	2894.14
319.2	6297.37	319.2	4295.1	319.2	3461.15	319.2	2935.47
319.4	6357.38	319.4	4335.33	319.4	3519.76	319.4	2954.72
319.6	6389.39	319.6	4372.46	319.6	3528.14	319.6	3005.68
319.8	6429.4	319.8	4403.4	319.8	3581.17	319.8	2982.46
320	6477.41	320	4443.63	320	3614.67	320	2992.09
320.2	6545.42	320.2	4471.48	320.2	3637	320.2	3011.9
320.4	6545.42	320.4	4514.8	320.4	3701.19	320.4	3031.15
320.6	6613.44	320.6	4533.37	320.6	3720.73	320.6	3058.33
320.8	6645.45	320.8	4564.32	320.8	3759.81	320.8	3077.58
321	6725.46	321	4598.35	321	3773.77	321	3105.32
321.2	6709.46	321.2	4620.02	321.2	3829.59	321.2	3117.77
321.4	6773.47	321.4	4654.05	321.4	3868.67	321.4	3135.89
321.6	6841.49	321.6	4675.72	321.6	3877.04	321.6	3157.4
321.8	6873.5	321.8	4737.6	321.8	3921.7	321.8	3167.03
322	6885.5	322	4737.6	322	3955.2	322	3214.58
322.2	6949.51	322.2	4768.55	322.2	3960.78	322.2	3215.15
322.4	6961.52	322.4	4771.64	322.4	3980.32	322.4	3195.33
322.6	6981.52	322.6	4790.21	322.6	4022.19	322.6	3212.32
322.8	7017.53	322.8	4805.68	322.8	4041.73	322.8	3209.49
323	7057.54	323	4821.15	323	4044.52	323	3241.76
323.2	7077.54	323.2	4824.25	323.2	4047.31	323.2	3258.74
323.4	7093.54	323.4	4833.53	323.4	4114.3	323.4	3264.97
323.6	7109.55	323.6	4873.76	323.6	4103.13	323.6	3254.78
323.8	7121.55	323.8	4855.19	323.8	4105.93	323.8	3253.08
324	7125.55	324	4855.19	324	4103.13	324	3277.99
324.2	7145.56	324.2	4852.1	324.2	4105.93	324.2	3281.96
324.4	7157.56	324.4	4855.19	324.4	4125.46	324.4	3297.24
324.6	7161.56	324.6	4879.95	324.6	4117.09	324.6	3291.01
324.8	7149.56	324.8	4867.57	324.8	4122.67	324.8	3271.2
325	7157.56	325	4858.29	325	4122.67	325	3269.5
325.2	7157.56	325.2	4849	325.2	4097.55	325.2	3302.9
325.4	7161.56	325.4	4855.19	325.4	4100.34	325.4	3261.01
325.6	7173.56	325.6	4839.72	325.6	4094.76	325.6	3270.63
325.8	7145.56	325.8	4855.19	325.8	4100.34	325.8	3257.61
326	7121.55	326	4842.82	326	4091.97	326	3278.56
326.2	7141.55	326.2	4827.34	326.2	4083.6	326.2	3257.61
326.4	7121.55	326.4	4830.44	326.4	4080.8	326.4	3284.79
326.6	7077.54	326.6	4845.91	326.6	4069.64	326.6	3254.21
326.8	7085.54	326.8	4805.68	326.8	4050.1	326.8	3279.12
327	7089.54	327	4790.21	327	4050.1	327	3264.97
327.2	7069.54	327.2	4811.87	327.2	4047.31	327.2	3262.14
327.4	7053.54	327.4	4808.78	327.4	4044.52	327.4	3254.21
327.6	7033.53	327.6	4780.93	327.6	4061.27	327.6	3244.59
327.8	7029.53	327.8	4768.55	327.8	4033.35	327.8	3241.19
328	6989.52	328	4774.74	328	4024.98	328	3251.95
328.2	7005.52	328.2	4762.36	328.2	4013.81	328.2	3224.77
328.4	6973.52	328.4	4765.45	328.4	4005.44	328.4	3258.74
328.6	6929.51	328.6	4762.36	328.6	4036.14	328.6	3241.19
328.8	6969.52	328.8	4743.79	328.8	4002.65	328.8	3253.65
329	6925.51	329	4728.32	329	4002.65	329	3226.47
329.2	6941.51	329.2	4746.89	329.2	4005.44	329.2	3226.47
329.4	6901.5	329.4	4719.04	329.4	3997.07	329.4	3235.53
329.6	6885.5	329.6	4709.75	329.6	3988.69	329.6	3227.04
329.8	6841.49	329.8	4694.28	329.8	3999.86	329.8	3228.74
330	6853.49	330	4691.19	330	3966.36	330	3236.1
330.2	6845.49	330.2	4691.19	330.2	3985.9	330.2	3204.39
330.4	6825.49	330.4	4700.47	330.4	3974.74	330.4	3194.2
330.6	6813.48	330.6	4691.19	330.6	3977.53	330.6	3228.74
330.8	6789.48	330.8	4694.28	330.8	3957.99	330.8	3202.69
331	6777.48	331	4669.53	331	3957.99	331	3181.18
331.2	6773.47	331.2	4666.43	331.2	3963.57	331.2	3178.92
331.4	6757.47	331.4	4678.81	331.4	3963.57	331.4	3190.81
331.6	6813.48	331.6	4660.24	331.6	3966.36	331.6	3187.97
331.8	6785.48	331.8	4678.81	331.8	3969.15	331.8	3180.05
332	6725.46	332	4675.72	332	3974.74	332	3181.75
332.2	6729.46	332.2	4635.49	332.2	3955.2	332.2	3163.63
332.4	6733.47	332.4	4657.15	332.4	3960.78	332.4	3177.22
332.6	6721.46	332.6	4626.2	332.6	3966.36	332.6	3148.34
332.8	6745.47	332.8	4657.15	332.8	3960.78	332.8	3182.31
333	6713.46	333	4623.11	333	3949.62	333	3182.88
333.2	6705.46	333.2	4623.11	333.2	3955.2	333.2	3196.47
333.4	6713.46	333.4	4644.77	333.4	3946.82	333.4	3198.17
333.6	6681.45	333.6	4616.92	333.6	3949.62	333.6	3188.54
333.8	6713.46	333.8	4589.07	333.8	3957.99	333.8	3166.46
334	6737.47	334	4598.35	334	3960.78	334	3173.82
334.2	6681.45	334.2	4601.45	334.2	3952.41	334.2	3161.93
334.4	6697.46	334.4	4589.07	334.4	3930.08	334.4	3150.61
334.6	6689.46	334.6	4595.26	334.6	3946.82	334.6	3165.89
334.8	6721.46	334.8	4592.17	334.8	3927.29	334.8	3139.85
335	6697.46	335	4573.6	335	3946.82	335	3155.7
335.2	6697.46	335.2	4570.5	335.2	3935.66	335.2	3146.65
335.4	6673.45	335.4	4579.79	335.4	3927.29	335.4	3146.65
335.6	6677.45	335.6	4567.41	335.6	3927.29	335.6	3147.21
335.8	6685.46	335.8	4555.03	335.8	3916.12	335.8	3118.34
336	6661.45	336	4542.65	336	3918.91	336	3130.23
336.2	6661.45	336.2	4524.09	336.2	3904.96	336.2	3132.49
336.4	6645.45	336.4	4514.8	336.4	3863.09	336.4	3100.22
336.6	6645.45	336.6	4493.14	336.6	3877.04	336.6	3102.49
336.8	6645.45	336.8	4511.71	336.8	3868.67	336.8	3084.37
337	6657.45	337	4468.39	337	3871.46	337	3111.54
337.2	6649.45	337.2	4446.73	337.2	3832.38	337.2	3091.73
337.4	6609.44	337.4	4428.16	337.4	3818.43	337.4	3070.22
337.6	6621.44	337.6	4425.06	337.6	3815.64	337.6	3044.17
337.8	6633.44	337.8	4425.06	337.8	3801.68	337.8	3039.08
338	6545.42	338	4384.84	338	3796.1	338	3041.91
338.2	6541.42	338.2	4344.61	338.2	3751.44	338.2	3029.45
338.4	6549.43	338.4	4353.89	338.4	3734.69	338.4	3032.85
338.6	6549.43	338.6	4316.76	338.6	3726.32	338.6	2992.65
338.8	6485.41	338.8	4304.38	338.8	3715.15	338.8	3006.24
339	6469.41	339	4270.34	339	3701.19	339	2979.07
339.2	6457.41	339.2	4273.44	339.2	3673.28	339.2	2970.57
339.4	6433.4	339.4	4242.49	339.4	3659.33	339.4	2948.49
339.6	6405.39	339.6	4208.45	339.6	3620.25	339.6	2960.95
339.8	6397.39	339.8	4177.51	339.8	3609.08	339.8	2945.1
340	6357.38	340	4152.75	340	3575.59	340	2894.71
340.2	6325.38	340.2	4118.71	340.2	3564.42	340.2	2894.14
340.4	6285.37	340.4	4146.56	340.4	3530.93	340.4	2884.52
340.6	6253.36	340.6	4109.43	340.6	3519.76	340.6	2873.76
340.8	6265.36	340.8	4056.83	340.8	3472.31	340.8	2847.72
341	6209.35	341	4035.16	341	3469.52	341	2843.76
341.2	6169.34	341.2	4019.69	341.2	3430.44	341.2	2829.6
341.4	6149.34	341.4	3985.65	341.4	3410.9	341.4	2793.94
341.6	6149.34	341.6	3951.61	341.6	3382.99	341.6	2811.49
341.8	6049.32	341.8	3917.57	341.8	3369.04	341.8	2766.19
342	6025.31	342	3917.57	342	3352.29	342	2769.03
342.2	6009.31	342.2	3868.06	342.2	3327.17	342.2	2745.81
342.4	5989.3	342.4	3864.97	342.4	3276.92	342.4	2712.98
342.6	5877.28	342.6	3834.02	342.6	3274.13	342.6	2709.58
342.8	5897.28	342.8	3784.51	342.8	3257.39	342.8	2703.92
343	5877.28	343	3799.99	343	3240.64	343	2683.54
343.2	5845.27	343.2	3753.57	343.2	3215.52	343.2	2668.25
343.4	5833.27	343.4	3753.57	343.4	3184.81	343.4	2655.8
343.6	5789.26	343.6	3713.34	343.6	3170.86	343.6	2638.81
343.8	5725.25	343.8	3688.59	343.8	3142.94	343.8	2632.58
344	5709.24	344	3666.92	344	3154.11	344	2616.73
344.2	5689.24	344.2	3660.74	344.2	3109.45	344.2	2600.31
344.4	5661.23	344.4	3611.22	344.4	3078.75	344.4	2595.78
344.6	5601.22	344.6	3592.66	344.6	3073.16	344.6	2573.7
344.8	5573.21	344.8	3586.47	344.8	3059.21	344.8	2557.29
345	5533.2	345	3567.9	345	3048.04	345	2565.21
345.2	5517.2	345.2	3543.15	345.2	3020.13	345.2	2537.47
345.4	5465.19	345.4	3524.58	345.4	3017.34	345.4	2541.43
345.6	5449.19	345.6	3527.67	345.6	2983.84	345.6	2491.61
345.8	5413.18	345.8	3484.35	345.8	2955.93	345.8	2485.39
346	5385.17	346	3459.6	346	2947.56	346	2485.39
346.2	5341.16	346.2	3456.5	346.2	2936.39	346.2	2482.56
346.4	5281.15	346.4	3456.5	346.4	2914.06	346.4	2460.48
346.6	5301.15	346.6	3400.8	346.6	2905.69	346.6	2441.79
346.8	5261.15	346.8	3394.61	346.8	2886.15	346.8	2453.12
347	5213.13	347	3388.42	347	2872.19	347	2424.24
347.2	5189.13	347.2	3363.67	347.2	2861.03	347.2	2408.39
347.4	5165.12	347.4	3329.63	347.4	2838.7	347.4	2385.18
347.6	5121.11	347.6	3301.78	347.6	2810.79	347.6	2393.67
347.8	5105.11	347.8	3298.68	347.8	2786.78	347.8	2394.8
348	5049.1	348	3283.21	348	2799.62	348	2369.33
348.2	5025.09	348.2	3261.55	348.2	2779.52	348.2	2361.97
348.4	5025.09	348.4	3249.17	348.4	2770.59	348.4	2352.34
348.6	4977.08	348.6	3218.23	348.6	2742.68	348.6	2352.34
348.8	4973.08	348.8	3184.19	348.8	2731.79	348.8	2322.9
349	4909.07	349	3178	349	2696.07	349	2321.2
349.2	4897.07	349.2	3165.62	349.2	2692.72	349.2	2300.26
349.4	4829.05	349.4	3137.77	349.4	2684.62	349.4	2297.99
349.6	4821.05	349.6	3125.4	349.6	2665.08	349.6	2275.91
349.8	4793.04	349.8	3109.92	349.8	2642.19	349.8	2269.12
350	4789.04	350	3089.81	350	2622.94	350	2258.93
350.2	4757.04	350.2	3056.7	350.2	2620.98	350.2	2244.21
350.4	4733.03	350.4	3043.39	350.4	2598.93	350.4	2219.86
350.6	4677.02	350.6	3010.28	350.6	2579.39	350.6	2211.94
350.8	4625.01	350.8	3001	350.8	2562.64	350.8	2207.41
351	4613	351	2971.6	351	2524.96	351	2194.95
351.2	4617	351.2	2961.08	351.2	2519.38	351.2	2172.31
351.4	4573	351.4	2954.58	351.4	2485.33	351.4	2145.7
351.6	4585	351.6	2945.92	351.6	2492.86	351.6	2135.51
351.8	4536.99	351.8	2885.58	351.8	2459.65	351.8	2140.6
352	4488.98	352	2868.56	352	2434.53	352	2126.45
352.2	4460.97	352.2	2847.2	352.2	2411.08	352.2	2119.09
352.4	4420.96	352.4	2822.14	352.4	2395.73	352.4	2099.84
352.6	4392.96	352.6	2818.43	352.6	2370.05	352.6	2064.17
352.8	4380.95	352.8	2797.69	352.8	2362.23	352.8	2067.57
353	4348.95	353	2771.39	353	2340.18	353	2063.61
353.2	4344.95	353.2	2760.25	353.2	2318.69	353.2	2046.06
353.4	4304.94	353.4	2728.38	353.4	2311.99	353.4	2041.53
353.6	4264.93	353.6	2702.38	353.6	2287.71	353.6	2013.79
353.8	4240.92	353.8	2689.39	353.8	2246.95	353.8	1991.71
354	4232.92	354	2653.8	354	2260.07	354	1971.32
354.2	4204.92	354.2	2642.66	354.2	2222.11	354.2	1977.55
354.4	4172.91	354.4	2606.46	354.4	2216.53	354.4	1967.93
354.6	4140.9	354.6	2614.19	354.6	2189.73	354.6	1939.62
354.8	4128.9	354.8	2578.61	354.8	2175.78	354.8	1935.09
355	4088.89	355	2567.47	355	2154.84	355	1918.67
355.2	4080.89	355.2	2530.02	355.2	2133.91	355.2	1902.25
355.4	4044.88	355.4	2509.29	355.4	2122.19	355.4	1903.39
355.6	3999.67	355.6	2491.96	355.6	2085.06	355.6	1872.81
355.8	3972.46	355.8	2497.22	355.8	2070.55	355.8	1866.59
356	3971.26	356	2457.92	356	2042.91	356	1855.83
356.2	3928.46	356.2	2456.99	356.2	2036.22	356.2	1852.43
356.4	3910.05	356.4	2425.12	356.4	2030.07	356.4	1838.85
356.6	3880.44	356.6	2400.37	356.6	2012.77	356.6	1830.92
356.8	3869.24	356.8	2373.75	356.8	1999.93	356.8	1804.88
357	3838.44	357	2359.52	357	1970.34	357	1810.54
357.2	3806.83	357.2	2344.36	357.2	1962.25	357.2	1783.93
357.4	3772.42	357.4	2324.24	357.4	1929.03	357.4	1763.55
357.6	3744.01	357.6	2295.46	357.6	1935.45	357.6	1764.11
357.8	3704.41	357.8	2287.42	357.8	1905.86	357.8	1747.13
358	3692	358	2275.04	358	1884.65	358	1742.6
358.2	3673.6	358.2	2247.5	358.2	1878.51	358.2	1725.62
358.4	3633.19	358.4	2238.84	358.4	1862.32	358.4	1717.12
358.6	3616.79	358.6	2200.77	358.6	1839.99	358.6	1699.57
358.8	3595.18	358.8	2211.6	358.8	1814.87	358.8	1693.91
359	3557.97	359	2176.95	359	1821.29	359	1689.95
359.2	3552.77	359.2	2178.18	359.2	1796.17	359.2	1673.53
359.4	3501.16	359.4	2159.31	359.4	1784.17	359.4	1682.02
359.6	3504.36	359.6	2141.36	359.6	1761.56	359.6	1652.02
359.8	3467.55	359.8	2137.03	359.8	1743.41	359.8	1643.53
360	3439.55	360	2113.2	360	1742.85	360	1631.64
360.2	3411.94	360.2	2092.47	360.2	1724.43	360.2	1620.88
360.4	3389.54	360.4	2066.16	360.4	1703.22	360.4	1624.84
360.6	3352.33	360.6	2062.76	360.6	1689.82	360.6	1597.67
360.8	3334.73	360.8	2021.6	360.8	1690.1	360.8	1604.46
361	3316.72	361	2027.17	361	1672.79	361	1598.23
361.2	3294.32	361.2	2010.77	361.2	1656.88	361.2	1582.95
361.4	3264.71	361.4	1990.35	361.4	1636.51	361.4	1577.85
361.6	3217.5	361.6	1974.88	361.6	1625.06	361.6	1546.15
361.8	3221.1	361.8	1966.21	361.8	1612.22	361.8	1551.81
362	3181.09	362	1954.46	362	1610.83	362	1543.32
362.2	3166.69	362.2	1959.41	362.2	1596.87	362.2	1525.2
362.4	3132.68	362.4	1925.37	362.4	1577.05	362.4	1538.22
362.6	3104.28	362.6	1912.68	362.6	1566.17	362.6	1517.27
362.8	3086.27	362.8	1891.33	362.8	1563.38	362.8	1517.84
363	3057.07	363	1880.81	363	1562.54	363	1500.29
363.2	3040.26	363.2	1862.86	363.2	1541.61	363.2	1501.99
363.4	3005.05	363.4	1863.17	363.4	1516.21	363.4	1489.53
363.6	3006.65	363.6	1846.46	363.6	1518.44	363.6	1488.4
363.8	2983.45	363.8	1833.15	363.8	1513.97	363.8	1485.57
364	2949.84	364	1813.35	364	1503.09	364	1462.36
364.2	2935.04	364.2	1812.73	364.2	1486.9	364.2	1466.89
364.4	2929.04	364.4	1812.42	364.4	1485.5	364.4	1458.4
364.6	2909.43	364.6	1780.86	364.6	1468.2	364.6	1457.83
364.8	2885.43	364.8	1776.52	364.8	1451.45	364.8	1441.98
365	2855.82	365	1756.1	365	1448.1	365	1446.51
365.2	2835.42	365.2	1752.39	365.2	1440.84	365.2	1434.05
365.4	2799.01	365.4	1741.56	365.4	1433.58	365.4	1422.73
365.6	2792.61	365.6	1745.58	365.6	1426.89	365.6	1421.6
365.8	2774.6	365.8	1721.44	365.8	1416	365.8	1414.8
366	2770.6	366	1722.99	366	1396.46	366	1409.14
366.2	2733.8	366.2	1697	366.2	1389.2	366.2	1392.72
366.4	2708.99	366.4	1683.38	366.4	1386.97	366.4	1387.06
366.6	2676.98	366.6	1668.22	366.6	1373.85	366.6	1368.94
366.8	2671.38	366.8	1647.18	366.8	1354.87	366.8	1367.81
367	2659.78	367	1653.37	367	1354.59	367	1366.68
367.2	2619.77	367.2	1634.8	367.2	1334.22	367.2	1376.87
367.4	2638.17	367.4	1632.94	367.4	1325.28	367.4	1370.64
367.6	2601.37	367.6	1615.61	367.6	1316.63	367.6	1346.86
367.8	2562.56	367.8	1598.59	367.8	1307.42	367.8	1345.73
368	2540.95	368	1591.17	368	1305.47	368	1345.17
368.2	2510.95	368.2	1581.57	368.2	1289	368.2	1324.22
368.4	2506.15	368.4	1560.22	368.4	1283.97	368.4	1330.45
368.6	2479.74	368.6	1561.46	368.6	1270.02	368.6	1309.5
368.8	2470.54	368.8	1543.2	368.8	1252.99	368.8	1316.29
369	2445.73	369	1527.11	369	1234.57	369	1305.54
369.2	2440.13	369.2	1511.02	369.2	1237.08	369.2	1309.5
369.4	2430.13	369.4	1505.14	369.4	1220.05	369.4	1302.14
369.6	2408.92	369.6	1491.53	369.6	1209.73	369.6	1291.95
369.8	2378.52	369.8	1485.96	369.8	1203.87	369.8	1284.59
370	2365.31	370	1475.43	370	1201.07	370	1264.77
370.2	2342.91	370.2	1448.82	370.2	1184.61	370.2	1278.36
370.4	2324.51	370.4	1448.51	370.4	1169.53	370.4	1272.7
370.6	2308.1	370.6	1437.68	370.6	1169.53	370.6	1252.88
370.8	2286.1	370.8	1432.73	370.8	1151.67	370.8	1254.58
371	2257.69	371	1419.42	371	1138.27	371	1253.45
371.2	2239.69	371.2	1408.59	371.2	1131.29	371.2	1243.83
371.4	2232.89	371.4	1398.07	371.4	1119.01	371.4	1242.69
371.6	2213.68	371.6	1382.29	371.6	1113.99	371.6	1225.71
371.8	2198.48	371.8	1378.27	371.8	1101.71	371.8	1216.08
372	2185.28	372	1359.39	372	1082.72	372	1231.37
372.2	2166.07	372.2	1358.77	372.2	1084.12	372.2	1213.25
372.4	2154.47	372.4	1346.09	372.4	1083	372.4	1201.36
372.6	2139.67	372.6	1335.57	372.6	1076.03	372.6	1200.23
372.8	2120.46	372.8	1315.76	372.8	1065.14	372.8	1192.87
373	2100.86	373	1314.52	373	1041.41	373	1174.19
373.2	2090.46	373.2	1299.36	373.2	1045.04	373.2	1187.78
373.4	2054.45	373.4	1296.27	373.4	1029.13	373.4	1177.02
373.6	2042.44	373.6	1268.42	373.6	1019.36	373.6	1167.96
373.8	2031.24	373.8	1262.54	373.8	1018.81	373.8	1172.49
374	2011.64	374	1269.65	374	1008.48	374	1152.68
374.2	2014.04	374.2	1262.85	374.2	994.801	374.2	1140.22
374.4	2000.84	374.4	1260.68	374.4	999.267	374.4	1154.37
374.6	1975.63	374.6	1232.52	374.6	986.706	374.6	1128.33
374.8	1967.23	374.8	1222.31	374.8	986.427	374.8	1149.84
375	1984.03	375	1218.29	375	968.563	375	1127.2
375.2	1957.23	375.2	1210.55	375.2	969.4	375.2	1132.86
375.4	1946.82	375.4	1187.65	375.4	952.653	375.4	1127.2
375.6	1917.22	375.6	1205.6	375.6	952.932	375.6	1120.97
375.8	1898.01	375.8	1183.94	375.8	939.255	375.8	1096.63
376	1892.01	376	1173.73	376	935.626	376	1101.72
376.2	1870.81	376.2	1161.04	376.2	922.228	376.2	1114.74
376.4	1874.41	376.4	1157.32	376.4	920.833	376.4	1110.78
376.6	1858.8	376.6	1146.49	376.6	907.714	376.6	1093.23
376.8	1833.6	376.8	1133.5	376.8	914.692	376.8	1111.91
377	1819.2	377	1128.86	377	907.714	377	1064.36
377.2	1819.2	377.2	1128.24	377.2	900.456	377.2	1093.8
377.4	1803.19	377.4	1123.29	377.4	886.779	377.4	1085.3
377.6	1785.19	377.6	1118.95	377.6	875.335	377.6	1071.15
377.8	1761.58	377.8	1100.7	377.8	875.056	377.8	1068.32
378	1778.79	378	1097.91	378	870.59	378	1071.15
378.2	1755.98	378.2	1094.82	378.2	864.17	378.2	1059.26
378.4	1739.58	378.4	1079.04	378.4	855.238	378.4	1055.86
378.6	1725.98	378.6	1080.27	378.6	855.238	378.6	1046.81
378.8	1711.57	378.8	1065.73	378.8	851.889	378.8	1033.78
379	1703.17	379	1059.85	379	839.607	379	1036.62
379.2	1693.57	379.2	1054.28	379.2	835.42	379.2	1041.14
379.4	1675.96	379.4	1044.07	379.4	827.326	379.4	1034.92
379.6	1674.76	379.6	1032	379.6	820.627	379.6	1023.59
379.8	1653.16	379.8	1036.64	379.8	818.673	379.8	1028.69
380	1636.76	380	1018.38	380	812.253	380	1015.67
380.2	1627.55	380.2	1009.1	380.2	804.158	380.2	1024.73
380.4	1611.95	380.4	1010.03	380.4	792.156	380.4	1001.51
380.6	1613.15	380.6	997.032	380.6	798.576	380.6	1012.27
380.8	1608.35	380.8	1004	380.8	787.69	380.8	996.985
381	1596.35	381	989.915	381	788.248	381	983.398
381.2	1567.94	381.2	983.726	381.2	776.525	381.2	997.551
381.4	1561.54	381.4	971.039	381.4	768.151	381.4	989.625
381.6	1556.34	381.6	972.586	381.6	771.501	381.6	991.89
381.8	1542.34	381.8	956.495	381.8	762.848	381.8	998.684
382	1539.14	382	951.853	382	762.848	382	969.244
382.2	1522.33	382.2	953.091	382.2	754.753	382.2	986.794
382.4	1513.93	382.4	937	382.4	751.404	382.4	963.016
382.6	1507.53	382.6	937.928	382.6	743.03	382.6	959.053
382.8	1492.72	382.8	928.335	382.8	731.028	382.8	963.582
383	1487.52	383	928.335	383	745.542	383	955.656
383.2	1470.72	383.2	916.886	383.2	733.819	383.2	955.656
383.4	1470.72	383.4	912.863	383.4	724.05	383.4	937.54
383.6	1463.12	383.6	907.293	383.6	726.562	383.6	957.355
383.8	1448.72	383.8	902.961	383.8	724.05	383.8	939.238
384	1441.91	384	885.941	384	717.351	384	935.841
384.2	1425.51	384.2	887.489	384.2	709.814	384.2	930.18
384.4	1411.91	384.4	883.775	384.4	710.093	384.4	916.592
384.6	1419.51	384.6	880.681	384.6	711.489	384.6	937.54
384.8	1400.3	384.8	876.658	384.8	706.186	384.8	917.158
385	1386.3	385	870.469	385	694.183	385	915.46
385.2	1377.5	385.2	861.186	385.2	686.926	385.2	905.269
385.4	1383.9	385.4	861.805	385.4	688.88	385.4	917.725
385.6	1362.3	385.6	854.997	385.6	684.693	385.6	905.835
385.8	1353.49	385.8	847.57	385.8	678.273	385.8	909.232
386	1342.69	386	837.977	386	684.414	386	901.306
386.2	1329.89	386.2	833.955	386.2	667.387	386.2	901.872
386.4	1321.49	386.4	827.147	386.4	664.875	386.4	896.211
386.6	1330.29	386.6	824.981	386.6	664.038	386.6	903.571
386.8	1306.28	386.8	817.554	386.8	671.016	386.8	901.306
387	1304.28	387	813.841	387	658.455	387	889.417
387.2	1285.88	387.2	806.104	387.2	646.732	387.2	879.227
387.4	1277.88	387.4	802.391	387.4	643.383	387.4	864.507
387.6	1259.47	387.6	794.655	387.6	641.15	387.6	867.904
387.8	1260.27	387.8	794.346	387.8	634.171	387.8	878.66
388	1269.08	388	791.251	388	634.171	388	862.808
388.2	1247.87	388.2	772.994	388.2	630.822	388.2	859.978
388.4	1240.67	388.4	764.948	388.4	620.773	388.4	857.147
388.6	1230.27	388.6	776.398	388.6	621.89	388.6	854.882
388.8	1209.06	388.8	754.737	388.8	616.028	388.8	862.242
389	1208.66	389	766.495	389	612.121	389	843.559
389.2	1204.66	389.2	747	389.2	614.354	389.2	840.162
389.4	1210.66	389.4	748.857	389.4	609.05	389.4	855.448
389.6	1189.46	389.6	738.645	389.6	596.49	389.6	829.406
389.8	1173.86	389.8	741.74	389.8	598.443	389.8	833.935
390	1179.46	390	738.955	390	592.861	390	837.332
390.2	1170.25	390.2	725.649	390.2	587.837	390.2	819.215
390.4	1161.05	390.4	729.053	390.4	586.999	390.4	826.009
390.6	1149.05	390.6	716.675	390.6	581.138	390.6	819.215
390.8	1140.65	390.8	709.867	390.8	571.647	390.8	809.024
391	1138.25	391	701.203	391	569.135	391	811.855
391.2	1126.25	391.2	708.32	391.2	570.81	391.2	815.818
391.4	1101.84	391.4	699.965	391.4	562.436	391.4	820.347
391.6	1103.44	391.6	688.515	391.6	568.019	391.6	805.061
391.8	1099.04	391.8	684.493	391.8	556.854	391.8	808.458
392	1089.84	392	683.874	392	552.667	392	801.664
392.2	1096.64	392.2	678.923	392.2	558.249	392.2	800.532
392.4	1076.63	392.4	676.138	392.4	547.922	392.4	796.003
392.6	1080.24	392.6	675.209	392.6	540.386	392.6	786.945
392.8	1061.43	392.8	664.997	392.8	540.944	392.8	785.812
393	1064.63	393	657.88	393	536.199	393	791.474
393.2	1060.63	393.2	649.216	393.2	537.315	393.2	792.04
393.4	1055.03	393.4	657.261	393.4	527.825	393.4	781.283
393.6	1046.63	393.6	647.359	393.6	526.708	393.6	778.452
393.8	1032.22	393.8	644.884	393.8	531.454	393.8	777.32
394	1017.82	394	637.457	394	519.73	394	773.923
394.2	1027.02	394.2	632.506	394.2	521.405	394.2	767.696
394.4	1010.62	394.4	629.102	394.4	512.752	394.4	764.865
394.6	1015.42	394.6	635.91	394.6	509.403	394.6	758.637
394.8	1010.62	394.8	630.34	394.8	506.891	394.8	762.6
395	994.616	395	624.151	395	505.495	395	761.468
395.2	1011.42	395.2	610.226	395.2	499.354	395.2	751.843
395.4	994.216	395.4	604.965	395.4	503.541	395.4	758.071
395.6	980.213	395.6	607.441	395.6	496.284	395.6	742.219
395.8	969.011	395.8	591.659	395.8	493.772	395.8	735.991
396	961.809	396	602.18	396	487.631	396	735.425
396.2	977.413	396.2	598.157	396.2	491.26	396.2	744.484
396.4	971.411	396.4	594.753	396.4	489.864	396.4	749.013
396.6	955.008	396.6	592.278	396.6	485.398	396.6	730.33
396.8	954.608	396.8	580.21	396.8	484.84	396.8	728.631
397	942.205	397	581.757	397	478.699	397	729.764
397.2	936.204	397.2	576.496	397.2	470.325	397.2	734.859
397.4	932.203	397.4	572.473	397.4	478.978	397.4	719.573
397.6	941.005	397.6	571.855	397.6	471.721	397.6	717.875
397.8	927.002	397.8	572.164	397.8	472.837	397.8	709.949
398	920.2	398	558.858	398	466.976	398	718.441
398.2	925.401	398.2	563.19	398.2	461.114	398.2	700.89
398.4	916.6	398.4	569.688	398.4	459.16	398.4	707.684
398.6	911.798	398.6	559.786	398.6	461.393	398.6	692.964
398.8	900.596	398.8	551.431	398.8	457.765	398.8	706.552
399	900.196	399	551.741	399	455.532	399	704.853
399.2	898.196	399.2	541.529	399.2	452.74	399.2	687.303
399.4	883.792	399.4	541.529	399.4	446.32	399.4	698.059
399.6	890.194	399.6	535.649	399.6	448.553	399.6	690.7
399.8	885.393	399.8	534.102	399.8	446.879	399.8	689.567
400	882.992	400	536.268	400	443.529	400	672.583
400.2	886.993	400.2	530.079	400.2	436.83	400.2	682.773
400.4	866.189	400.4	530.698	400.4	441.017	400.4	682.773
400.6	872.19	400.6	525.747	400.6	435.155	400.6	674.847
400.8	856.186	400.8	526.985	400.8	438.505	400.8	678.81
401	853.386	401	516.464	401	434.039	401	669.186
401.2	857.787	401.2	519.868	401.2	429.294	401.2	672.583
401.4	852.986	401.4	508.109	401.4	424.27	401.4	665.223
401.6	845.784	401.6	507.49	401.6	427.619	401.6	653.9
401.8	838.583	401.8	502.229	401.8	421.478	401.8	655.032
402	840.983	402	503.158	402	422.037	402	662.958
402.2	834.582	402.2	500.373	402.2	426.223	402.2	652.768
402.4	830.981	402.4	497.897	402.4	418.129	402.4	652.202
402.6	826.18	402.6	491.399	402.6	413.105	402.6	652.768
402.8	822.579	402.8	487.067	402.8	420.641	402.8	644.842
403	817.378	403	491.708	403	412.546	403	651.635
403.2	808.576	403.2	485.21	403.2	415.617	403.2	626.725
403.4	803.375	403.4	481.806	403.4	408.918	403.4	645.974
403.6	800.974	403.6	478.402	403.6	408.36	403.6	630.688
403.8	802.575	403.8	475.308	403.8	406.127	403.8	631.82
404	793.773	404	474.689	404	401.661	404	623.894
404.2	795.773	404.2	474.379	404.2	403.614	404.2	626.725
404.4	783.771	404.4	472.213	404.4	404.452	404.4	632.953
404.6	793.773	404.6	469.119	404.6	399.148	404.6	606.91
404.8	784.171	404.8	464.477	404.8	400.265	404.8	619.931
405	775.769	405	466.953	405	400.544	405	626.159
405.2	775.369	405.2	463.858	405.2	393.566	405.2	615.402
405.4	766.567	405.4	453.956	405.4	392.449	405.4	612.005
405.6	767.767	405.6	456.122	405.6	392.17	405.6	603.513
405.8	758.965	405.8	451.48	405.8	393.845	405.8	597.851
406	759.365	406	455.813	406	388.821	406	602.381
406.2	758.965	406.2	447.458	406.2	388.263	406.2	601.248
406.4	754.964	406.4	444.982	406.4	382.68	406.4	607.476
406.6	749.763	406.6	440.34	406.6	383.797	406.6	581.999
406.8	749.363	406.8	441.269	406.8	384.634	406.8	592.19
407	748.963	407	431.985	407	385.75	407	595.587
407.2	746.162	407.2	435.08	407.2	382.68	407.2	578.036
407.4	733.36	407.4	430.438	407.4	374.306	407.4	585.396
407.6	734.96	407.6	428.891	407.6	371.794	407.6	578.036
407.8	732.96	407.8	431.366	407.8	376.26	407.8	587.095
408	728.159	408	424.868	408	373.469	408	574.639
408.2	716.556	408.2	424.249	408.2	372.911	408.2	575.772
408.4	716.556	408.4	422.083	408.4	372.911	408.4	563.09
408.6	705.354	408.6	418.06	408.6	367.049	408.6	562.807
408.8	716.156	408.8	414.656	408.8	369.561	408.8	570.11
409	705.754	409	411.871	409	369.003	409	576.904
409.2	702.553	409.2	415.275	409.2	360.35	409.2	569.544
409.4	701.753	409.4	400.731	409.4	362.583	409.4	561.278
409.6	694.951	409.6	406.611	409.6	359.792	409.6	548.087
409.8	690.95	409.8	400.113	409.8	356.442	409.8	565.411
410	688.15	410	397.327	410	353.93	410	558.334
410.2	682.148	410.2	398.565	410.2	352.814	410.2	553.465
410.4	680.148	410.4	391.448	410.4	352.535	410.4	549.502
410.6	674.147	410.6	392.995	410.6	350.86	410.6	544.577
410.8	680.548	410.8	397.327	410.8	349.743	410.8	533.424
411	669.346	411	388.354	411	352.255	411	544.86
411.2	660.544	411.2	387.735	411.2	344.998	411.2	544.634
411.4	667.345	411.4	380.308	411.4	342.765	411.4	535.519
411.6	666.545	411.6	375.666	411.6	341.649	411.6	537.217
411.8	658.543	411.8	377.214	411.8	337.183	411.8	537.33
412	654.142	412	376.285	412	338.299	412	536.141
412.2	649.741	412.2	376.904	412.2	336.624	412.2	530.537
412.4	648.541	412.4	379.999	412.4	337.183	412.4	525.045
412.6	631.738	412.6	371.334	412.6	333.275	412.6	532.801
412.8	638.539	412.8	367.93	412.8	336.066	412.8	524.479
413	638.539	413	362.36	413	331.042	413	514.345
413.2	633.338	413.2	366.692	413.2	334.95	413.2	517.572
413.4	627.337	413.4	358.647	413.4	326.018	413.4	513.948
413.6	631.337	413.6	358.028	413.6	328.53	413.6	509.985
413.8	628.137	413.8	357.719	413.8	324.064	413.8	509.589
414	622.135	414	351.53	414	326.297	414	515.42
414.2	626.136	414.2	345.96	414.2	322.947	414.2	514.515
414.4	612.133	414.4	347.197	414.4	322.11	414.4	507.947
414.6	612.933	414.6	351.22	414.6	315.132	414.6	499.172
414.8	609.333	414.8	341.937	414.8	321.273	414.8	493.68
415	603.331	415	342.865	415	319.04	415	497.7
415.2	597.33	415.2	341.008	415.2	314.853	415.2	495.209
415.4	597.73	415.4	333.582	415.4	312.62	415.4	506.702
415.6	596.93	415.6	337.605	415.6	314.853	415.6	493.68
415.8	600.531	415.8	343.484	415.8	308.433	415.8	487.906
416	591.329	416	333.582	416	307.316	416	487.962
416.2	592.529	416.2	328.321	416.2	305.921	416.2	479.64
416.4	577.326	416.4	333.272	416.4	304.246	416.4	490
416.6	585.727	416.6	326.774	416.6	306.2	416.6	477.375
416.8	582.927	416.8	321.204	416.8	302.013	416.8	474.205
417	580.926	417	325.227	417	303.129	417	478.508
417.2	579.326	417.2	322.442	417.2	298.663	417.2	474.261
417.4	578.926	417.4	321.513	417.4	300.059	417.4	473.752
417.6	564.123	417.6	320.585	417.6	295.314	417.6	477.432
417.8	569.324	417.8	314.087	417.8	294.197	417.8	473.299
418	560.122	418	313.468	418	293.639	418	469.223
418.2	570.124	418.2	310.992	418.2	290.29	418.2	471.431
418.4	562.122	418.4	316.872	418.4	291.964	418.4	473.978
418.6	565.323	418.6	316.253	418.6	293.639	418.6	462.712
418.8	558.121	418.8	302.421	418.8	288.057	418.8	469.959
419	552.92	419	310.683	419	285.545	419	472.733
419.2	550.12	419.2	308.424	419.2	283.87	419.2	459.145
419.4	544.519	419.4	298.862	419.4	282.753	419.4	453.54
419.6	549.32	419.6	303.968	419.6	281.637	419.6	456.654
419.8	544.919	419.8	299.698	419.8	278.092	419.8	455.748
420	537.317	420	293.137	420	281.079	420	447.936
420.2	540.118	420.2	287.041	420.2	281.637	420.2	455.805
420.4	539.317	420.4	294.654	420.4	277.31	420.4	460.221
420.6	527.715	420.6	290.352	420.6	279.069	420.6	446.973
420.8	529.715	420.8	296.387	420.8	277.366	420.8	445.162
421	528.115	421	286.113	421	271.449	421	450.2
421.2	526.115	421.2	288.588	421.2	276.11	421.2	439.5
421.4	521.313	421.4	281.162	421.4	271.84	421.4	431.121
421.6	526.115	421.6	285.989	421.6	272.37	421.6	446.803
421.8	514.512	421.8	282.988	421.8	274.017	421.8	434.291
422	517.713	422	283.111	422	269.774	422	435.707
422.2	508.511	422.2	282.833	422.2	265.336	422.2	433.555
422.4	511.311	422.4	278.562	422.4	262.07	422.4	435.141
422.6	516.112	422.6	274.199	422.6	265.922	422.6	430.102
422.8	515.312	422.8	274.292	422.8	263.885	422.8	432.65
423	500.109	423	276.396	423	266.62	423	427.045
423.2	506.51	423.2	270.3	423.2	263.103	423.2	424.157
423.4	510.511	423.4	273.054	423.4	263.243	423.4	426.196
423.6	496.108	423.6	272.745	423.6	261.289	423.6	424.044
423.8	504.51	423.8	268.134	423.8	258.442	423.8	423.988
424	493.707	424	264.947	424	260.005	424	427.384
424.2	491.307	424.2	270.795	424.2	262.098	424.2	417.364
424.4	487.706	424.4	258.82	424.4	258.721	424.4	422.572
424.6	489.707	424.6	264.947	424.6	255.957	424.6	416.231
424.8	482.505	424.8	265.628	424.8	254.953	424.8	413.061
425	479.304	425	261.326	425	251.715	425	412.099
425.2	484.105	425.2	256.437	425.2	249.817	425.2	415.552
425.4	483.305	425.4	253.033	425.4	250.514	425.4	419.006
425.6	482.105	425.6	258.603	425.6	248.114	425.6	411.815
425.8	480.505	425.8	251.362	425.8	245.49	425.8	409.664
426	476.104	426	252.724	426	249.482	426	409.155
426.2	469.302	426.2	250.836	426.2	246.97	426.2	402.417
426.4	474.903	426.4	251.857	426.4	247.751	426.4	409.777
426.6	466.101	426.6	255.292	426.6	244.513	426.6	405.078
426.8	470.502	426.8	248.02	426.8	249.621	426.8	405.305
427	461.7	427	253.745	427	245.49	427	399.304
427.2	458.5	427.2	243.936	427.2	243.118	427.2	402.984
427.4	462.101	427.4	244.647	427.4	240.745	427.4	397.152
427.6	460.9	427.6	241.058	427.6	245.63	427.6	395.171
427.8	461.3	427.8	244.09	427.8	240.55	427.8	402.078
428	460.5	428	244.895	428	238.289	428	401.512
428.2	456.099	428.2	240.284	428.2	240.745	428.2	385.546
428.4	458.9	428.4	243.038	428.4	240.801	428.4	393.982
428.6	455.299	428.6	241.831	428.6	237.87	428.6	387.641
428.8	450.098	428.8	234.559	428.8	239.015	428.8	386.735
429	450.098	429	240.346	429	234.856	429	389.509
429.2	449.698	429.2	230.196	429.2	232.455	429.2	393.869
429.4	448.898	429.4	237.159	429.4	238.261	429.4	381.527
429.6	447.297	429.6	229.33	429.6	232.316	429.6	389.679
429.8	444.097	429.8	236.447	429.8	229.943	429.8	388.547
430	449.298	430	231.31	430	233.851	430	386.962
430.2	440.096	430.2	228.835	430.2	229.273	430.2	392.34
430.4	432.894	430.4	228.989	430.4	230.027	430.4	379.772
430.6	434.094	430.6	228.309	430.6	233.404	430.6	378.016
430.8	432.894	430.8	228.216	430.8	230.25	430.8	381.696
431	443.697	431	228.401	431	225.951	431	381.357
431.2	437.295	431.2	222.336	431.2	228.352	431.2	377.96
431.4	432.094	431.4	220.046	431.4	225.421	431.4	374.11
431.6	426.893	431.6	218.561	431.6	230.725	431.6	371.959
431.8	432.494	431.8	219.025	431.8	223.774	431.8	374.733
432	421.692	432	219.273	432	224.612	432	378.186
432.2	426.093	432.2	221.099	432.2	225.058	432.2	379.036
432.4	422.492	432.4	224.441	432.4	224.919	432.4	377.224
432.6	420.892	432.6	218.871	432.6	220.453	432.6	357.579
432.8	421.292	432.8	213.022	432.8	219.029	432.8	370.657
433	414.49	433	216.055	433	220.955	433	375.752
433.2	414.49	433.2	212.527	433.2	221.234	433.2	365.335
433.4	417.291	433.4	209.742	433.4	221.151	433.4	371.053
433.6	412.09	433.6	215.962	433.6	217.857	433.6	352.483
433.8	413.69	433.8	212.032	433.8	215.652	433.8	356.39
434	411.69	434	205.719	434	218.192	434	352.313
434.2	415.29	434.2	213.27	434.2	217.187	434.2	354.748
434.4	408.089	434.4	207.823	434.4	213.307	434.4	359.277
434.6	404.888	434.6	211.444	434.6	216.629	434.6	359.673
434.8	408.489	434.8	207.297	434.8	214.842	434.8	353.785
435	397.046	435	204.388	435	214.452	435	357.918
435.2	404.088	435.2	207.143	435.2	215.596	435.2	352.823
435.4	401.287	435.4	203.646	435.4	211.688	435.4	349.766
435.6	395.606	435.6	201.48	435.6	212.302	435.6	350.672
435.8	398.127	435.8	202.625	435.8	205.101	435.8	349.483
436	394.646	436	199.314	436	212.051	436	348.067
436.2	392.645	436.2	195.91	436.2	209.148	436.2	347.048
436.4	387.004	436.4	199.716	436.4	210.544	436.4	339.971
436.6	386.244	436.6	195.786	436.6	201.807	436.6	345.237
436.8	387.644	436.8	197.952	436.8	209.846	436.8	347.558
437	381.443	437	193.744	437	204.012	437	347.388
437.2	384.124	437.2	192.722	437.2	208.757	437.2	342.066
437.4	383.003	437.4	191.608	437.4	207.418	437.4	338.613
437.6	383.483	437.6	193.063	437.6	202.672	437.6	339.802
437.8	372.801	437.8	191.639	437.8	206.496	437.8	337.31
438	376.082	438	191.33	438	198.374	438	339.179
438.2	378.482	438.2	193.527	438.2	202.31	438.2	342.236
438.4	372.161	438.4	189.164	438.4	197.425	438.4	336.348
438.6	371.281	438.6	185.884	438.6	198.346	438.6	336.971
438.8	374.121	438.8	186.131	438.8	197.899	438.8	336.518
439	366.76	439	183.594	439	200.579	439	337.82
439.2	363.879	439.2	186.162	439.2	197.146	439.2	339.971
439.4	367.16	439.4	188.05	439.4	199.77	439.4	323.836
439.6	362.479	439.6	183.408	439.6	199.797	439.6	328.139
439.8	366.72	439.8	182.232	439.8	196.923	439.8	340.481
440	361.279	440	184.893	440	195.946	440	325.591
440.2	367.64	440.2	182.634	440.2	196.727	440.2	331.366
440.4	367.88	440.4	177.188	440.4	194.55	440.4	336.008
440.6	354.957	440.6	180.561	440.6	192.847	440.6	327.799
440.8	353.917	440.8	176.415	440.8	190.056	440.8	335.329
441	359.358	441	179.757	441	192.54	441	323.61
441.2	358.678	441.2	172.299	441.2	194.299	441.2	328.535
441.4	358.518	441.4	174.775	441.4	195.499	441.4	326.101
441.6	352.997	441.6	172.051	441.6	188.353	441.6	318.514
441.8	348.596	441.8	175.455	441.8	190.614	441.8	316.929
442	349.156	442	168.679	442	189.889	442	317.948
442.2	344.195	442.2	170.968	442.2	189.358	442.2	316.25
442.4	351.557	442.4	165.955	442.4	187.935	442.4	323.893
442.6	350.156	442.6	170.752	442.6	191.842	442.6	309.399
442.8	340.554	442.8	168.771	442.8	187.125	442.8	315.514
443	340.554	443	167.936	443	184.557	443	317.325
443.2	341.674	443.2	164.841	443.2	185.088	443.2	308.55
443.4	338.074	443.4	167.41	443.4	187.153	443.4	308.777
443.6	336.473	443.6	164.903	443.6	186.065	443.6	306.229
443.8	336.633	443.8	162.49	443.8	182.464	443.8	302.945
444	337.914	444	164.223	444	183.636	444	307.022
444.2	326.991	444.2	161.438	444.2	181.822	444.2	300.511
444.4	331.392	444.4	164.718	444.4	182.771	444.4	302.04
444.6	329.072	444.6	159.828	444.6	181.822	444.6	300.907
444.8	326.991	444.8	162.737	444.8	175.346	444.8	298.926
445	324.311	445	163.17	445	176.602	445	301.473
445.2	329.792	445.2	158.653	445.2	176.937	445.2	306.342
445.4	327.751	445.4	160.2	445.4	177.16	445.4	302.719
445.6	323.43	445.6	164.78	445.6	176.407	445.6	295.472
445.8	321.51	445.8	155.898	445.8	175.514	445.8	296.831
446	326.231	446	159.767	446	175.151	446	295.359
446.2	316.469	446.2	154.196	446.2	175.904	446.2	294.736
446.4	322.87	446.4	152.371	446.4	174.509	446.4	296.491
446.6	317.269	446.6	153.516	446.6	173.671	446.6	297.963
446.8	314.749	446.8	151.907	446.8	174.341	446.8	293.944
447	316.989	447	151.164	447	167.949	447	292.019
447.2	309.747	447.2	147.327	447.2	168.982	447.2	291.339
447.4	315.749	447.4	148.565	447.4	169.764	447.4	294.849
447.6	316.989	447.6	150.978	447.6	165.688	447.6	289.301
447.8	311.628	447.8	150.978	447.8	168.87	447.8	295.246
448	311.148	448	148.812	448	167.587	448	291.283
448.2	310.588	448.2	146.491	448.2	168.619	448.2	294.227
448.4	309.067	448.4	148.317	448.4	164.237	448.4	294.963
448.6	304.386	448.6	144.975	448.6	164.991	448.6	287.659
448.8	304.026	448.8	146.027	448.8	166.665	448.8	284.489
449	297.705	449	143.768	449	168.312	449	287.546
449.2	305.066	449.2	146.337	449.2	165.605	449.2	287.659
449.4	298.585	449.4	144.666	449.4	167.726	449.4	286.244
449.6	303.066	449.6	139.188	449.6	166.107	449.6	292.415
449.8	308.227	449.8	145.315	449.8	167.056	449.8	284.829
450	295.184	450	144.789	450	169.038	450	271.807

## Sheet: Figure 3f
Gox@ZIF-8x@HRP@ZIF-8	repeat 1	repeat 2	repeat 3	mean	std.
x=1	0.494	0.457	0.504	0.485	0.02476
x=2	0.362	0.388	0.399	0.383	0.019
x=3	0.204	0.177	0.165	0.182	0.01997

## Sheet: Figure 3g
Pro@ZIF-8x@ADH/NAD+@ysZIF-8	repeat 1	repeat 2	repeat 3	mean	std.
x=1	26.6069	27.0123	27.117	26.9121	0.26942
x=2	21.2858	20.4016	21.3086	20.9987	0.5172
x=3	11.1543	10.9164	12.9051	11.6586	1.08603

## Sheet: Figure 3h
	repeat 1	repeat 2	repeat 3	mean	std.
Gox@ZIF-8@HRP@ZIF-8	0.494	0.457	0.504	0.485	0.02476
HRP@ZIF-8@Gox@ZIF-8	0.12936	0.14064	0.1572	0.1424	0.014

[truncated: 25 more sheets: Figure 3i, Figure 3j, Figure 3k, Supplementary Figure 3, Supplementary Figure 4, Supplementary Figure 5a and b, Supplementary Figure 5c and d, Supplementary Figure 6, Supplementary Figure 7, Supplementary Figure 9, Supplementary Figure 10, Supplementary Figure 13, Supplementary Figure 15, Supplementary Figure 17, Supplementary Figure 20, Supplementary Figure 23, Supplementary Figure 24, Supplementary Figure 26a and b, Supplementary Figure 26c and d, Supplementary Figure 26e and f …]
